# Supplementary material for: 12-(2-Hy­droxy-6-oxo­cyclo­hex-1-en­yl)-9,10-di­hydro-8H-benzo[a]xanthen-11(12H)-one
Source: Acta Crystallogr Sect E Struct Rep Online. 2013 Sep 18;69(Pt 10):o1558–9. doi: 10.1107/S1600536813025324 (PMC3790420; doi:10.1107/S1600536813025324)
Supplement: Supplementary file 1 [file e-69-o1558-sup1.cif]

##############################################################################
#                                                                            #
# This CIF contains the data in a paper accepted for publication in          #
# Acta Crystallographica Section E. It conforms to the requirements of       #
# Notes for Authors for Acta Crystallographica Section E, and has been       #
# peer reviewed under the auspices of the IUCr Commission on Journals.       #
#                                                                            #
# Full details of the Crystallographic Information File format               #
# are given in the paper "The Crystallographic Information File (CIF):       #
# a New Standard Archive File for Crystallography" by S. R. Hall, F. H.      #
# Allen and I. D. Brown [Acta Cryst. (1991), A47, 655-685].                  #
#                                                                            #
# The current version of the core CIF dictionary is obtainable from          #
# ftp://ftp.iucr.org/pub/cif_core.dic.                                       #
#                                                                            #
# Software is freely available for graphical display of the structure(s)     #
# in this CIF. For information consult the CIF software page                 #
# http://www.iucr.org/resources/cif/software.                                #
#                                                                            #
# This file may be used for bona fide research purposes within the           #
# scientific community so long as proper attribution is given to the journal # 
# article from which it was obtained.                                        #
#                                                                            #
##############################################################################
data_I
_database_code_depnum_ccdc_archive 'CCDC 960705'
_audit_creation_method     'PLATON <TABLE ACC> option'
_journal_date_recd_electronic     2013-09-10
_journal_date_accepted     2013-09-12
_journal_name_full     'Acta Crystallographica, Section E'
_journal_year     2013
_journal_volume     69
_journal_issue     10
_journal_page_first     o1558
_journal_page_last     o1559
_journal_paper_category     QO
_journal_paper_doi     10.1107/S1600536813025324
_journal_coeditor_code     SJ5351
_publ_contact_author_name
;
Mustafa R. Albayati
;
_publ_contact_author_address
;
Kirkuk University,
College of Science,
Department of Chemistry,
Kirkuk,
Iraq
;
_publ_contact_author_email     'shaabankamel@yahoo.com'
_publ_contact_author_fax     ?
_publ_contact_author_phone     ?
_publ_section_title
;\
12-(2-Hydroxy-6-oxocyclohex-1-enyl)-9,10-dihydro-8<i>H</i>-benzo[<i>a</i>]\
xanthen-11(12<i>H</i>)-one
;
loop_
    _publ_author_name
    _publ_author_address
    'Akkurt, Mehmet'
;
Department of Physics,
Faculty of Sciences,
Erciyes University,
38039 Kayseri,
Turkey
;
    'Mohamed, Shaaban K.'
;
Chemistry and Environmental Division,
Manchester Metropolitan University,
Manchester,
M1 5GD,
England,
Chemistry Department,
Faculty of Science,
Minia University,
61519 El-Minia,
Egypt
;
    'Kennedy, Alan R.'
;
Department of Pure & Applied Chemistry,
University of Strathclyde,
295 Cathedral Street,
Glasgow G1 1XL,
Scotland
;
    'Abdelhamid, Antar A.'
;
Chemistry and Environmental Division
Manchester Metropolitan University
Manchester
M1 5GD
UK
;
    'Miller, Gary J.'
;
Analytical Sciences,
Manchester Metropolitan University,
Manchester,
M1 5GD,
England
;
    'Albayati, Mustafa R,'
;
Department of Chemistry,
College of Science,
Kirkuk University,
Kirkuk,
Iraq
;
_chemical_name_systematic
;\
12-(2-Hydroxy-6-oxocyclohex-1-enyl)-9,10-dihydro-8<i>H</i>-benzo[<i>a</i>]\
xanthen-11(12<i>H</i>)-one
;
_chemical_name_common     ?
_chemical_formula_moiety     'C23 H20 O4'
_chemical_formula_sum     'C23 H20 O4'
_chemical_formula_structural     ?
_chemical_formula_iupac     'C23 H20 O4'
_chemical_formula_weight     360.41
_chemical_melting_point     ?
_symmetry_cell_setting     orthorhombic
_symmetry_space_group_name_H-M     'P b c a'
_symmetry_space_group_name_Hall     '-P 2ac 2ab'
loop_
    _symmetry_equiv_pos_site_id
    _symmetry_equiv_pos_as_xyz
    1 x,y,z
    2 1/2-x,-y,1/2+z
    3 1/2+x,1/2-y,-z
    4 -x,1/2+y,1/2-z
    5 -x,-y,-z
    6 1/2+x,y,1/2-z
    7 1/2-x,1/2+y,z
    8 x,1/2-y,1/2+z
_cell_length_a     14.2855(15)
_cell_length_b     13.7461(12)
_cell_length_c     18.400(2)
_cell_angle_alpha     90
_cell_angle_beta     90
_cell_angle_gamma     90
_cell_volume     3613.2(6)
_cell_formula_units_Z     8
_cell_measurement_reflns_used     3838
_cell_measurement_theta_min     2.96
_cell_measurement_theta_max     29.46
_cell_measurement_temperature     123
_cell_special_details
;
;
_exptl_crystal_description     'block'
_exptl_crystal_colour     'colourless'
_exptl_crystal_size_max     0.200
_exptl_crystal_size_mid     0.180
_exptl_crystal_size_min     0.160
_exptl_crystal_size_rad     ?
_exptl_crystal_density_diffrn     1.325
_exptl_crystal_density_meas     ?
_exptl_crystal_density_method     'Not Measured'
_exptl_crystal_F_000     1520
_exptl_absorpt_coefficient_mu     0.090
_exptl_absorpt_correction_type     multi-scan
_exptl_absorpt_process_details
;
(CrysAlis PRO; Oxford Diffraction, 2010)
;
_exptl_absorpt_correction_T_min     0.994
_exptl_absorpt_correction_T_max     1.000
_exptl_special_details
;
;
_diffrn_ambient_temperature     123.3
_diffrn_radiation_type     'Mo K\a'
_diffrn_radiation_wavelength     0.7107
_diffrn_radiation_monochromator     graphite
_diffrn_measurement_device_type     'Oxford Diffraction Xcalibur, Eos'
_diffrn_measurement_method     '\w scans'
_diffrn_detector_area_resol_mean     16.0727
_diffrn_reflns_number     17944
_diffrn_reflns_av_R_equivalents     0.0424
_diffrn_reflns_av_sigmaI/netI     0.0416
_diffrn_reflns_theta_min     2.96
_diffrn_reflns_theta_max     29.53
_diffrn_reflns_theta_full     27.00
_diffrn_measured_fraction_theta_max     0.900
_diffrn_measured_fraction_theta_full     0.998
_diffrn_reflns_limit_h_min     -18
_diffrn_reflns_limit_h_max     18
_diffrn_reflns_limit_k_min     -17
_diffrn_reflns_limit_k_max     17
_diffrn_reflns_limit_l_min     -16
_diffrn_reflns_limit_l_max     25
_diffrn_reflns_reduction_process
;
;
_refine_special_details     ?
_reflns_number_total     4541
_reflns_number_gt     3366
_reflns_threshold_expression     'I>2\s(I)'
_refine_ls_structure_factor_coef     Fsqd
_refine_ls_matrix_type     full
_refine_ls_R_factor_all     0.0752
_refine_ls_R_factor_gt     0.0511
_refine_ls_wR_factor_gt     0.1020
_refine_ls_wR_factor_ref     0.1142
_refine_ls_goodness_of_fit_ref     1.037
_refine_ls_restrained_S_all     1.036
_refine_ls_number_reflns     4541
_refine_ls_number_parameters     258
_refine_ls_number_restraints     8
_refine_ls_number_constraints     ?
_refine_ls_hydrogen_treatment     mixed
_refine_ls_weighting_scheme     calc
_refine_ls_weighting_details
         'calc w=1/[\s^2^(Fo^2^)+(0.0370P)^2^+1.8151P] where P=(Fo^2^+2Fc^2^)/3'
_atom_sites_solution_hydrogens     geom
_atom_sites_solution_primary     direct
_atom_sites_solution_secondary     difmap
_refine_ls_shift/su_max     0.001
_refine_ls_shift/su_mean     0.000
_refine_diff_density_max     0.403
_refine_diff_density_min     -0.245
_refine_ls_extinction_method     'none'
_refine_ls_abs_structure_details     ?
_refine_ls_abs_structure_Flack     .
loop_
    _atom_type_symbol
    _atom_type_description
    _atom_type_scat_dispersion_real
    _atom_type_scat_dispersion_imag
    _atom_type_scat_source
    C C 0.0033 0.0016 ' International Tables Vol C Tables 4.2.6.8 and 6.1.1.4'
    H H 0.0000 0.0000 ' International Tables Vol C Tables 4.2.6.8 and 6.1.1.4'
    O O 0.0106 0.0060 ' International Tables Vol C Tables 4.2.6.8 and 6.1.1.4'
_computing_data_collection     'CrysAlis PRO (Oxford Diffraction, 2010)'
_computing_cell_refinement     'CrysAlis PRO (Oxford Diffraction, 2010)'
_computing_data_reduction     'CrysAlis PRO (Oxford Diffraction, 2010)'
_computing_structure_solution     'SHELXS-97 (Sheldrick, 2008)'
_computing_structure_refinement     'SHELXL-97 (Sheldrick, 2008)'
_computing_molecular_graphics     'ORTEP-3 for Windows (Farrugia, 2012)'
_computing_publication_material
                                'WinGX (Farrugia, 2012) and PLATON (Spek, 2009)'
loop_
    _atom_site_type_symbol
    _atom_site_label
    _atom_site_fract_x
    _atom_site_fract_y
    _atom_site_fract_z
    _atom_site_U_iso_or_equiv
    _atom_site_thermal_displace_type
    _atom_site_calc_flag
    _atom_site_refinement_flags
    _atom_site_occupancy
    _atom_site_disorder_assembly
    _atom_site_disorder_group
    O O1 0.03562(8) 0.89828(7) 0.24583(6) 0.0232(3) Uani d . 1.000 . .
    O O2 0.02801(9) 0.61517(8) 0.38998(6) 0.0269(4) Uani d . 1.000 . .
    O O3 0.18481(8) 0.51704(7) 0.29379(7) 0.0245(3) Uani d . 1.000 A .
    O O4 0.22989(8) 0.85224(7) 0.30414(6) 0.0206(3) Uani d . 1.000 A .
    C C1 0.11053(11) 0.75665(10) 0.19287(8) 0.0170(4) Uani d . 1.000 . .
    C C2 0.14830(11) 0.71387(10) 0.12835(8) 0.0190(4) Uani d . 1.000 . .
    C C3 0.18506(11) 0.61770(11) 0.12698(9) 0.0208(4) Uani d . 1.000 . .
    C C4 0.21973(12) 0.57841(12) 0.06413(9) 0.0259(5) Uani d . 1.000 . .
    C C5 0.21989(12) 0.63171(13) -0.00100(9) 0.0289(5) Uani d . 1.000 . .
    C C6 0.18492(12) 0.72413(12) -0.00158(9) 0.0279(5) Uani d . 1.000 . .
    C C7 0.14894(12) 0.76802(11) 0.06208(9) 0.0233(5) Uani d . 1.000 . .
    C C8 0.11215(13) 0.86400(11) 0.06150(9) 0.0275(5) Uani d . 1.000 . .
    C C9 0.07720(12) 0.90419(11) 0.12294(9) 0.0264(5) Uani d . 1.000 . .
    C C10 0.07683(11) 0.84974(11) 0.18784(9) 0.0206(4) Uani d . 1.000 . .
    C C11 0.10633(10) 0.70142(9) 0.26465(8) 0.0150(4) Uani d . 1.000 . .
    C C12 0.04078(10) 0.75335(10) 0.31646(8) 0.0173(4) Uani d . 1.000 . .
    C C13 0.00454(11) 0.69966(11) 0.37919(9) 0.0212(5) Uani d . 1.000 . .
    C C14 -0.06429(13) 0.75053(13) 0.42855(10) 0.0330(6) Uani d . 1.000 . .
    C C15 -0.04989(15) 0.86009(13) 0.43098(11) 0.0370(6) Uani d . 1.000 . .
    C C16 -0.05019(13) 0.90186(12) 0.35487(10) 0.0288(5) Uani d . 1.000 . .
    C C17 0.01241(11) 0.84547(11) 0.30557(9) 0.0205(4) Uani d . 1.000 . .
    C C18 0.20297(10) 0.68519(10) 0.29769(8) 0.0145(4) Uani d . 1.000 A .
    C C19 0.23694(11) 0.59364(10) 0.31102(8) 0.0180(4) Uani d D 1.000 . .
    C C20B 0.3353(4) 0.5759(6) 0.3367(5) 0.0207(11) Uani d DP 0.570(3) A 2
    C C21B 0.3740(2) 0.66151(19) 0.37967(17) 0.0236(7) Uani d DP 0.570(3) A 2
    C C22B 0.3603(5) 0.7555(5) 0.3376(5) 0.0214(11) Uani d DP 0.570(3) A 2
    C C23 0.26030(11) 0.76828(10) 0.31416(8) 0.0160(4) Uani d D 1.000 . .
    C C22A 0.3539(7) 0.7519(7) 0.3496(7) 0.0214(11) Uani d DP 0.430(3) A 1
    C C20A 0.3268(6) 0.5728(8) 0.3504(7) 0.0207(11) Uani d DP 0.430(3) A 1
    C C21A 0.3963(3) 0.6529(3) 0.3323(2) 0.0236(7) Uani d DP 0.430(3) A 1
    H H3A 0.18560 0.58020 0.17030 0.0250 Uiso c R 1.000 . .
    H H6 0.18470 0.75980 -0.04580 0.0330 Uiso c R 1.000 . .
    H H4 0.24410 0.51410 0.06460 0.0310 Uiso c R 1.000 . .
    H H5 0.24410 0.60370 -0.04430 0.0350 Uiso c R 1.000 . .
    H H3 0.2178(17) 0.4587(17) 0.3029(12) 0.060(7) Uiso d . 1.000 . .
    H H14A -0.05800 0.72400 0.47830 0.0400 Uiso c R 1.000 . .
    H H14B -0.12870 0.73660 0.41160 0.0400 Uiso c R 1.000 . .
    H H15A -0.10050 0.89050 0.45990 0.0440 Uiso c R 1.000 . .
    H H15B 0.01050 0.87490 0.45490 0.0440 Uiso c R 1.000 . .
    H H16A -0.11480 0.90080 0.33540 0.0350 Uiso c R 1.000 . .
    H H16B -0.02910 0.97040 0.35650 0.0350 Uiso c R 1.000 . .
    H H20C 0.37600 0.56360 0.29420 0.0250 Uiso c RP 0.570(3) A 2
    H H20D 0.33630 0.51700 0.36770 0.0250 Uiso c RP 0.570(3) A 2
    H H21C 0.34160 0.66600 0.42710 0.0280 Uiso c RP 0.570(3) A 2
    H H21D 0.44160 0.65130 0.38910 0.0280 Uiso c RP 0.570(3) A 2
    H H22C 0.37900 0.81120 0.36840 0.0260 Uiso c RP 0.570(3) A 2
    H H22D 0.40120 0.75510 0.29410 0.0260 Uiso c RP 0.570(3) A 2
    H H8 0.11210 0.90030 0.01760 0.0330 Uiso c R 1.000 . .
    H H9 0.05310 0.96860 0.12230 0.0320 Uiso c R 1.000 . .
    H H11 0.07880 0.63600 0.25440 0.0180 Uiso c R 1.000 . .
    H H20A 0.35200 0.50900 0.33500 0.0250 Uiso c RP 0.430(3) A 1
    H H20B 0.31560 0.57080 0.40350 0.0250 Uiso c RP 0.430(3) A 1
    H H21A 0.41270 0.64980 0.28010 0.0280 Uiso c RP 0.430(3) A 1
    H H21B 0.45420 0.64360 0.36100 0.0280 Uiso c RP 0.430(3) A 1
    H H22A 0.34670 0.75800 0.40290 0.0260 Uiso c RP 0.430(3) A 1
    H H22B 0.39770 0.80330 0.33340 0.0260 Uiso c RP 0.430(3) A 1
loop_
    _atom_site_aniso_label
    _atom_site_aniso_U_11
    _atom_site_aniso_U_22
    _atom_site_aniso_U_33
    _atom_site_aniso_U_12
    _atom_site_aniso_U_13
    _atom_site_aniso_U_23
    O1 0.0271(6) 0.0151(5) 0.0274(6) 0.0044(4) -0.0008(5) 0.0007(4)
    O2 0.0325(7) 0.0199(6) 0.0284(6) -0.0053(5) 0.0035(5) 0.0024(5)
    O3 0.0248(6) 0.0096(5) 0.0392(7) 0.0003(4) -0.0094(5) -0.0003(4)
    O4 0.0222(6) 0.0106(5) 0.0290(6) -0.0015(4) 0.0001(5) 0.0000(4)
    C1 0.0156(7) 0.0143(7) 0.0212(8) -0.0028(6) -0.0029(6) 0.0018(6)
    C2 0.0161(7) 0.0197(7) 0.0213(8) -0.0045(6) -0.0029(6) 0.0004(6)
    C3 0.0208(8) 0.0196(7) 0.0220(8) -0.0029(6) -0.0009(7) -0.0006(6)
    C4 0.0242(9) 0.0240(8) 0.0295(9) -0.0024(7) 0.0017(7) -0.0052(7)
    C5 0.0264(9) 0.0385(10) 0.0219(8) -0.0062(7) 0.0028(7) -0.0075(7)
    C6 0.0267(9) 0.0370(9) 0.0201(8) -0.0090(7) -0.0026(7) 0.0037(7)
    C7 0.0213(8) 0.0263(8) 0.0222(8) -0.0070(6) -0.0033(7) 0.0027(7)
    C8 0.0309(10) 0.0265(8) 0.0251(9) -0.0054(7) -0.0053(8) 0.0098(7)
    C9 0.0290(9) 0.0170(7) 0.0333(10) -0.0004(6) -0.0064(8) 0.0069(7)
    C10 0.0197(8) 0.0173(7) 0.0249(8) -0.0014(6) -0.0026(7) 0.0000(6)
    C11 0.0158(7) 0.0105(6) 0.0186(7) -0.0009(5) -0.0010(6) -0.0002(5)
    C12 0.0129(7) 0.0171(7) 0.0220(8) -0.0009(6) -0.0013(6) -0.0028(6)
    C13 0.0168(8) 0.0231(8) 0.0236(8) -0.0040(6) -0.0013(7) -0.0018(6)
    C14 0.0263(10) 0.0400(10) 0.0326(10) 0.0039(8) 0.0110(8) 0.0010(8)
    C15 0.0332(11) 0.0389(10) 0.0390(11) 0.0124(8) 0.0068(9) -0.0085(8)
    C16 0.0237(9) 0.0242(8) 0.0386(10) 0.0067(7) 0.0018(8) -0.0061(7)
    C17 0.0161(8) 0.0192(7) 0.0261(8) 0.0008(6) -0.0027(7) -0.0023(6)
    C18 0.0147(7) 0.0138(6) 0.0150(7) 0.0005(5) 0.0004(6) -0.0003(5)
    C19 0.0189(8) 0.0137(7) 0.0213(8) 0.0003(6) -0.0010(6) -0.0011(6)
    C20B 0.0199(13) 0.0172(8) 0.025(3) 0.0027(9) -0.0037(16) 0.0015(15)
    C21B 0.0171(12) 0.0240(11) 0.0297(13) 0.0017(9) -0.0052(11) -0.0040(12)
    C22B 0.0152(11) 0.0190(9) 0.030(3) -0.0042(9) 0.0005(15) -0.0012(14)
    C23 0.0166(7) 0.0153(7) 0.0161(7) -0.0005(5) 0.0026(6) -0.0006(6)
    C22A 0.0152(11) 0.0190(9) 0.030(3) -0.0042(9) 0.0005(15) -0.0012(14)
    C20A 0.0199(13) 0.0172(8) 0.025(3) 0.0027(9) -0.0037(16) 0.0015(15)
    C21A 0.0171(12) 0.0240(11) 0.0297(13) 0.0017(9) -0.0052(11) -0.0040(12)
_geom_special_details
;
Bond distances, angles <i>etc</i>. have been calculated using the rounded
fractional coordinates. All su's are estimated from the variances of the
(full) variance-covariance matrix. The cell e.s.d.'s are taken into account in
the estimation of distances, angles and torsion angles
;
loop_
    _geom_bond_atom_site_label_1
    _geom_bond_atom_site_label_2
    _geom_bond_site_symmetry_1
    _geom_bond_site_symmetry_2
    _geom_bond_distance
    _geom_bond_publ_flag
    O1 C10 . . 1.3894(19) no
    O1 C17 . . 1.3584(19) no
    O2 C13 . . 1.2250(19) no
    O3 C19 . . 1.3281(18) no
    O4 C23 . . 1.2469(17) no
    O3 H3 . . 0.95(2) no
    C1 C10 . . 1.370(2) no
    C1 C11 . . 1.525(2) no
    C1 C2 . . 1.431(2) no
    C2 C3 . . 1.423(2) no
    C2 C7 . . 1.429(2) no
    C3 C4 . . 1.369(2) no
    C4 C5 . . 1.405(2) no
    C5 C6 . . 1.365(2) no
    C6 C7 . . 1.414(2) no
    C7 C8 . . 1.420(2) no
    C8 C9 . . 1.354(2) no
    C9 C10 . . 1.409(2) no
    C11 C18 . . 1.525(2) no
    C11 C12 . . 1.515(2) no
    C12 C13 . . 1.465(2) no
    C12 C17 . . 1.345(2) no
    C13 C14 . . 1.510(2) no
    C14 C15 . . 1.521(3) no
    C15 C16 . . 1.514(3) no
    C16 C17 . . 1.491(2) no
    C18 C23 . . 1.438(2) no
    C18 C19 . . 1.371(2) no
    C19 C20B . . 1.502(6) no
    C19 C20A . . 1.502(10) no
    C20A C21A . . 1.520(11) no
    C20B C21B . . 1.522(9) no
    C21A C22A . . 1.523(11) no
    C21B C22B . . 1.519(8) no
    C22A C23 . . 1.505(11) no
    C22B C23 . . 1.503(8) no
    C3 H3A . . 0.9500 no
    C4 H4 . . 0.9500 no
    C5 H5 . . 0.9500 no
    C6 H6 . . 0.9500 no
    C8 H8 . . 0.9500 no
    C9 H9 . . 0.9500 no
    C11 H11 . . 1.0000 no
    C14 H14A . . 0.9900 no
    C14 H14B . . 0.9900 no
    C15 H15A . . 0.9900 no
    C15 H15B . . 0.9900 no
    C16 H16A . . 0.9900 no
    C16 H16B . . 0.9900 no
    C20A H20B . . 0.9900 no
    C20A H20A . . 0.9900 no
    C20B H20D . . 0.9900 no
    C20B H20C . . 0.9900 no
    C21A H21B . . 0.9900 no
    C21A H21A . . 0.9900 no
    C21B H21D . . 0.9900 no
    C21B H21C . . 0.9900 no
    C22A H22B . . 0.9900 no
    C22A H22A . . 0.9900 no
    C22B H22D . . 0.9900 no
    C22B H22C . . 0.9900 no
loop_
    _geom_angle_atom_site_label_1
    _geom_angle_atom_site_label_2
    _geom_angle_atom_site_label_3
    _geom_angle_site_symmetry_1
    _geom_angle_site_symmetry_2
    _geom_angle_site_symmetry_3
    _geom_angle
    _geom_angle_publ_flag
    C10 O1 C17 . . . 117.92(11) no
    C19 O3 H3 . . . 110.5(14) no
    C2 C1 C11 . . . 121.94(12) no
    C10 C1 C11 . . . 120.64(13) no
    C2 C1 C10 . . . 117.41(13) no
    C1 C2 C7 . . . 119.77(13) no
    C3 C2 C7 . . . 117.82(14) no
    C1 C2 C3 . . . 122.41(13) no
    C2 C3 C4 . . . 121.00(15) no
    C3 C4 C5 . . . 121.03(15) no
    C4 C5 C6 . . . 119.44(15) no
    C5 C6 C7 . . . 121.57(15) no
    C2 C7 C6 . . . 119.14(14) no
    C6 C7 C8 . . . 121.64(15) no
    C2 C7 C8 . . . 119.21(14) no
    C7 C8 C9 . . . 120.62(15) no
    C8 C9 C10 . . . 119.49(14) no
    O1 C10 C9 . . . 113.41(13) no
    C1 C10 C9 . . . 123.49(15) no
    O1 C10 C1 . . . 123.06(14) no
    C1 C11 C18 . . . 112.50(12) no
    C12 C11 C18 . . . 112.19(12) no
    C1 C11 C12 . . . 109.56(11) no
    C11 C12 C17 . . . 122.43(13) no
    C13 C12 C17 . . . 119.04(14) no
    C11 C12 C13 . . . 118.49(12) no
    O2 C13 C14 . . . 121.31(15) no
    C12 C13 C14 . . . 118.09(13) no
    O2 C13 C12 . . . 120.58(14) no
    C13 C14 C15 . . . 112.84(15) no
    C14 C15 C16 . . . 110.37(15) no
    C15 C16 C17 . . . 111.34(15) no
    O1 C17 C16 . . . 111.15(13) no
    C12 C17 C16 . . . 125.43(15) no
    O1 C17 C12 . . . 123.39(14) no
    C11 C18 C19 . . . 121.74(13) no
    C19 C18 C23 . . . 119.33(13) no
    C11 C18 C23 . . . 118.92(12) no
    O3 C19 C18 . . . 119.12(14) no
    O3 C19 C20A . . . 116.3(4) no
    C18 C19 C20B . . . 122.4(3) no
    C18 C19 C20A . . . 124.3(4) no
    O3 C19 C20B . . . 118.1(3) no
    C19 C20A C21A . . . 108.3(7) no
    C19 C20B C21B . . . 112.2(5) no
    C20A C21A C22A . . . 110.0(6) no
    C20B C21B C22B . . . 110.3(5) no
    C21A C22A C23 . . . 113.4(7) no
    C21B C22B C23 . . . 111.6(5) no
    C18 C23 C22A . . . 118.6(4) no
    O4 C23 C22A . . . 120.8(4) no
    C18 C23 C22B . . . 120.6(3) no
    O4 C23 C18 . . . 120.38(14) no
    O4 C23 C22B . . . 118.8(3) no
    C2 C3 H3A . . . 120.00 no
    C4 C3 H3A . . . 119.00 no
    C3 C4 H4 . . . 119.00 no
    C5 C4 H4 . . . 120.00 no
    C4 C5 H5 . . . 120.00 no
    C6 C5 H5 . . . 120.00 no
    C5 C6 H6 . . . 119.00 no
    C7 C6 H6 . . . 119.00 no
    C7 C8 H8 . . . 120.00 no
    C9 C8 H8 . . . 120.00 no
    C8 C9 H9 . . . 120.00 no
    C10 C9 H9 . . . 120.00 no
    C1 C11 H11 . . . 107.00 no
    C12 C11 H11 . . . 107.00 no
    C18 C11 H11 . . . 107.00 no
    C13 C14 H14A . . . 109.00 no
    C13 C14 H14B . . . 109.00 no
    C15 C14 H14A . . . 109.00 no
    C15 C14 H14B . . . 109.00 no
    H14A C14 H14B . . . 108.00 no
    C14 C15 H15A . . . 110.00 no
    C14 C15 H15B . . . 110.00 no
    C16 C15 H15A . . . 110.00 no
    C16 C15 H15B . . . 110.00 no
    H15A C15 H15B . . . 108.00 no
    C15 C16 H16A . . . 109.00 no
    C15 C16 H16B . . . 109.00 no
    C17 C16 H16A . . . 109.00 no
    C17 C16 H16B . . . 109.00 no
    H16A C16 H16B . . . 108.00 no
    C19 C20A H20A . . . 110.00 no
    C19 C20A H20B . . . 110.00 no
    C21A C20A H20A . . . 110.00 no
    C21A C20A H20B . . . 110.00 no
    H20A C20A H20B . . . 108.00 no
    H20C C20B H20D . . . 108.00 no
    C19 C20B H20D . . . 109.00 no
    C21B C20B H20C . . . 109.00 no
    C19 C20B H20C . . . 109.00 no
    C21B C20B H20D . . . 109.00 no
    C20A C21A H21B . . . 110.00 no
    C22A C21A H21A . . . 110.00 no
    C20A C21A H21A . . . 110.00 no
    H21A C21A H21B . . . 108.00 no
    C22A C21A H21B . . . 110.00 no
    C20B C21B H21D . . . 110.00 no
    C20B C21B H21C . . . 110.00 no
    H21C C21B H21D . . . 108.00 no
    C22B C21B H21C . . . 110.00 no
    C22B C21B H21D . . . 110.00 no
    C23 C22A H22B . . . 109.00 no
    H22A C22A H22B . . . 108.00 no
    C21A C22A H22A . . . 109.00 no
    C21A C22A H22B . . . 109.00 no
    C23 C22A H22A . . . 109.00 no
    C21B C22B H22C . . . 109.00 no
    C21B C22B H22D . . . 109.00 no
    C23 C22B H22C . . . 109.00 no
    C23 C22B H22D . . . 109.00 no
    H22C C22B H22D . . . 108.00 no
loop_
    _geom_torsion_atom_site_label_1
    _geom_torsion_atom_site_label_2
    _geom_torsion_atom_site_label_3
    _geom_torsion_atom_site_label_4
    _geom_torsion_site_symmetry_1
    _geom_torsion_site_symmetry_2
    _geom_torsion_site_symmetry_3
    _geom_torsion_site_symmetry_4
    _geom_torsion
    _geom_torsion_publ_flag
    C17 O1 C10 C1 . . . . -12.4(2) no
    C17 O1 C10 C9 . . . . 165.31(14) no
    C10 O1 C17 C12 . . . . 11.4(2) no
    C10 O1 C17 C16 . . . . -166.72(13) no
    C10 C1 C2 C3 . . . . -179.85(14) no
    C10 C1 C2 C7 . . . . -0.5(2) no
    C11 C1 C2 C3 . . . . -0.6(2) no
    C11 C1 C2 C7 . . . . 178.76(14) no
    C2 C1 C10 O1 . . . . 177.82(14) no
    C2 C1 C10 C9 . . . . 0.4(2) no
    C11 C1 C10 O1 . . . . -1.5(2) no
    C11 C1 C10 C9 . . . . -178.93(15) no
    C2 C1 C11 C12 . . . . -164.88(14) no
    C2 C1 C11 C18 . . . . 69.61(17) no
    C10 C1 C11 C12 . . . . 14.38(19) no
    C10 C1 C11 C18 . . . . -111.14(16) no
    C1 C2 C3 C4 . . . . 179.23(15) no
    C7 C2 C3 C4 . . . . -0.1(2) no
    C1 C2 C7 C6 . . . . -178.84(15) no
    C1 C2 C7 C8 . . . . 0.2(2) no
    C3 C2 C7 C6 . . . . 0.5(2) no
    C3 C2 C7 C8 . . . . 179.57(15) no
    C2 C3 C4 C5 . . . . -0.2(2) no
    C3 C4 C5 C6 . . . . 0.0(3) no
    C4 C5 C6 C7 . . . . 0.4(3) no
    C5 C6 C7 C2 . . . . -0.7(3) no
    C5 C6 C7 C8 . . . . -179.71(17) no
    C2 C7 C8 C9 . . . . 0.3(3) no
    C6 C7 C8 C9 . . . . 179.32(17) no
    C7 C8 C9 C10 . . . . -0.5(3) no
    C8 C9 C10 O1 . . . . -177.54(15) no
    C8 C9 C10 C1 . . . . 0.1(3) no
    C1 C11 C12 C13 . . . . 162.05(13) no
    C1 C11 C12 C17 . . . . -15.67(19) no
    C18 C11 C12 C13 . . . . -72.26(16) no
    C18 C11 C12 C17 . . . . 110.02(16) no
    C1 C11 C18 C19 . . . . -120.34(15) no
    C1 C11 C18 C23 . . . . 58.68(17) no
    C12 C11 C18 C19 . . . . 115.59(15) no
    C12 C11 C18 C23 . . . . -65.40(17) no
    C11 C12 C13 O2 . . . . 1.1(2) no
    C11 C12 C13 C14 . . . . -177.18(14) no
    C17 C12 C13 O2 . . . . 178.93(15) no
    C17 C12 C13 C14 . . . . 0.6(2) no
    C11 C12 C17 O1 . . . . 3.6(2) no
    C11 C12 C17 C16 . . . . -178.61(15) no
    C13 C12 C17 O1 . . . . -174.15(14) no
    C13 C12 C17 C16 . . . . 3.7(2) no
    O2 C13 C14 C15 . . . . 152.03(16) no
    C12 C13 C14 C15 . . . . -29.7(2) no
    C13 C14 C15 C16 . . . . 53.5(2) no
    C14 C15 C16 C17 . . . . -48.5(2) no
    C15 C16 C17 O1 . . . . -160.62(14) no
    C15 C16 C17 C12 . . . . 21.3(2) no
    C11 C18 C19 O3 . . . . 0.9(2) no
    C11 C18 C19 C20B . . . . 173.9(4) no
    C23 C18 C19 O3 . . . . -178.09(14) no
    C23 C18 C19 C20B . . . . -5.1(5) no
    C11 C18 C23 O4 . . . . 2.7(2) no
    C11 C18 C23 C22B . . . . -172.0(4) no
    C19 C18 C23 O4 . . . . -178.22(14) no
    C19 C18 C23 C22B . . . . 7.0(4) no
    O3 C19 C20B C21B . . . . -159.1(4) no
    C18 C19 C20B C21B . . . . 27.9(7) no
    C19 C20B C21B C22B . . . . -50.8(7) no
    C20B C21B C22B C23 . . . . 52.4(6) no
    C21B C22B C23 O4 . . . . 153.7(4) no
    C21B C22B C23 C18 . . . . -31.5(7) no
loop_
    _geom_hbond_atom_site_label_D
    _geom_hbond_atom_site_label_H
    _geom_hbond_atom_site_label_A
    _geom_hbond_site_symmetry_A
    _geom_hbond_distance_DH
    _geom_hbond_distance_HA
    _geom_hbond_distance_DA
    _geom_hbond_angle_DHA
    _geom_hbond_publ_flag
    O3 H3 O4 7_545 0.95(2) 1.64(2) 2.5793(15) 170(2) yes
    C3 H3A O3 . 0.95 2.43 3.367(2) 168 yes
    C9 H9 O2 4_555 0.95 2.34 3.275(2) 170 yes
    C11 H11 O3 . 1.00 2.34 2.8228(17) 108 no
    C14 H14B Cg3 6_455 0.99 2.85 3.750(2) 152 yes
_iucr_refine_instructions_details
;
TITL skm_489 in P b c a
CELL 0.71073 14.2855 13.7461 18.4 90 90 90
ZERR 8 0.0015 0.0012 0.002 0 0 0
LATT 1
SYMM 0.5-X,-Y,0.5+Z
SYMM 0.5+X,0.5-Y,-Z
SYMM -X,0.5+Y,0.5-Z
SFAC  O 3.0485 13.27711 2.2868 5.70111 1.5463 0.3239 0.867 32.90894 0.2508 =
 0.011 0.006 32.5 0.66 15.999
SFAC  C 2.31 20.84392 1.02 10.20751 1.5886 0.5687 0.865 51.65125 0.2156 =
 0.003 0.002 11.5 0.77 12.011
SFAC  H 0.493 10.51091 0.32291 26.12573 0.14019 3.14236 0.04081 57.79977 =
 0.00304 0 0 0.62 0.32 1.008
UNIT 32 184 160
EQIV $1 0.5-X,-0.5+Y,+Z
EQIV $2 -X,0.5+Y,0.5-Z
DFIX 1.495 0.01 C19 C20A C23 C22A C19 C20B C23 C22B
DFIX 1.52 0.01 C20B C21B C21B C22B C20A C21A C21A C22A
EADP C20A C20B
EADP C21A C21B
EADP C22A C22B
L.S. 4
PLAN  20
TEMP -150
HTAB O3 O4_$1
HTAB C9 O2_$2
BOND $H
CONF
fmap 2
acta 54.0
MERG 2
OMIT -3 180
REM <HKL>C:/SXRD/S%20K%20Mohamed/Sample%20489/SKM_489.hkl</HKL>
WGHT    0.037000    1.815100
FVAR       2.13649   0.42979
O1    1    0.035617    0.898276    0.245832    11.00000    0.02712    0.01513 =
         0.02735    0.00066   -0.00076    0.00443
O2    1    0.028009    0.615166    0.389984    11.00000    0.03252    0.01989 =
         0.02844    0.00243    0.00345   -0.00528
O3    1    0.184808    0.517036    0.293786    11.00000    0.02479    0.00960 =
         0.03917   -0.00034   -0.00938    0.00027
O4    1    0.229893    0.852239    0.304142    11.00000    0.02225    0.01063 =
         0.02902   -0.00001    0.00012   -0.00154
C1    2    0.110533    0.756650    0.192874    11.00000    0.01558    0.01431 =
         0.02121    0.00184   -0.00288   -0.00280
C2    2    0.148302    0.713866    0.128348    11.00000    0.01610    0.01968 =
         0.02134    0.00035   -0.00287   -0.00446
C3    2    0.185061    0.617701    0.126985    11.00000    0.02078    0.01964 =
         0.02205   -0.00064   -0.00086   -0.00286
AFIX  43
H3A   3    0.185560    0.580180    0.170341    11.00000   -1.20000
AFIX   0
C4    2    0.219733    0.578409    0.064129    11.00000    0.02424    0.02396 =
         0.02955   -0.00525    0.00167   -0.00245
AFIX  43
H4    3    0.244063    0.514093    0.064572    11.00000   -1.20000
AFIX   0
C5    2    0.219889    0.631714   -0.000996    11.00000    0.02636    0.03847 =
         0.02192   -0.00747    0.00278   -0.00623
AFIX  43
H5    3    0.244126    0.603687   -0.044276    11.00000   -1.20000
AFIX   0
C6    2    0.184920    0.724134   -0.001578    11.00000    0.02666    0.03700 =
         0.02006    0.00367   -0.00256   -0.00896
AFIX  43
H6    3    0.184747    0.759815   -0.045795    11.00000   -1.20000
AFIX   0
C7    2    0.148944    0.768022    0.062084    11.00000    0.02127    0.02627 =
         0.02219    0.00275   -0.00328   -0.00696
C8    2    0.112155    0.863996    0.061502    11.00000    0.03089    0.02647 =
         0.02506    0.00977   -0.00533   -0.00544
AFIX  43
H8    3    0.112071    0.900331    0.017583    11.00000   -1.20000
AFIX   0
C9    2    0.077204    0.904191    0.122941    11.00000    0.02901    0.01698 =
         0.03333    0.00688   -0.00642   -0.00037
AFIX  43
H9    3    0.053115    0.968602    0.122315    11.00000   -1.20000
AFIX   0
C10   2    0.076831    0.849741    0.187839    11.00000    0.01967    0.01728 =
         0.02494    0.00004   -0.00257   -0.00142
C11   2    0.106327    0.701421    0.264651    11.00000    0.01584    0.01050 =
         0.01860   -0.00018   -0.00102   -0.00091
AFIX  13
H11   3    0.078791    0.635967    0.254378    11.00000   -1.20000
AFIX   0
C12   2    0.040782    0.753354    0.316465    11.00000    0.01287    0.01713 =
         0.02200   -0.00277   -0.00130   -0.00094
C13   2    0.004537    0.699662    0.379195    11.00000    0.01679    0.02314 =
         0.02355   -0.00185   -0.00133   -0.00397
C14   2   -0.064291    0.750531    0.428554    11.00000    0.02626    0.03998 =
         0.03257    0.00095    0.01096    0.00392
AFIX  23
H14A  3   -0.057959    0.723955    0.478319    11.00000   -1.20000
H14B  3   -0.128680    0.736649    0.411574    11.00000   -1.20000
AFIX   0
C15  2   -0.049887    0.860090    0.430983    11.00000    0.03322    0.03892 =
         0.03897   -0.00847    0.00677    0.01243
AFIX  23
H15A  3   -0.100474    0.890494    0.459904    11.00000   -1.20000
H15B  3    0.010547    0.874929    0.454869    11.00000   -1.20000
AFIX   0
C16   2   -0.050192    0.901855    0.354873    11.00000    0.02367    0.02418 =
         0.03857   -0.00606    0.00182    0.00669
AFIX  23
H16A  3   -0.114799    0.900786    0.335426    11.00000   -1.20000
H16B  3   -0.029121    0.970429    0.356548    11.00000   -1.20000
AFIX   0
C17   2    0.012408    0.845472    0.305569    11.00000    0.01610    0.01923 =
         0.02611   -0.00226   -0.00269    0.00075
C18   2    0.202967    0.685185    0.297688    11.00000    0.01468    0.01381 =
         0.01501   -0.00035    0.00044    0.00046
C19   2    0.236943    0.593640    0.311024    11.00000    0.01893    0.01367 =
         0.02125   -0.00111   -0.00099    0.00030
PART 1
C20A  2    0.326816    0.572816    0.350403    21.00000    0.01992    0.01721 =
         0.02542    0.00148   -0.00372    0.00266
AFIX  23
H20A  3    0.352045    0.508965    0.335048    21.00000   -1.20000
H20B  3    0.315568    0.570774    0.403472    21.00000   -1.20000
AFIX   0
C21A  2    0.396255    0.652937    0.332324    21.00000    0.01710    0.02402 =
         0.02970   -0.00398   -0.00523    0.00170
AFIX  23
H21A  3    0.412747    0.649802    0.280118    21.00000   -1.20000
H21B  3    0.454241    0.643648    0.360960    21.00000   -1.20000
AFIX   0
C22A  2    0.353916    0.751918    0.349629    21.00000    0.01523    0.01903 =
         0.02988   -0.00123    0.00052   -0.00421
AFIX  23
H22A  3    0.346659    0.757985    0.402945    21.00000   -1.20000
H22B  3    0.397705    0.803348    0.333415    21.00000   -1.20000
AFIX   0
PART 0
PART 2
C20B  2    0.335267    0.575901    0.336732   -21.00000    0.01992    0.01721 =
         0.02542    0.00148   -0.00372    0.00266
AFIX  23
H20C  3    0.376001    0.563649    0.294177   -21.00000   -1.20000
H20D  3    0.336323    0.517003    0.367686   -21.00000   -1.20000
AFIX   0
C21B  2    0.374048    0.661513    0.379670   -21.00000    0.01710    0.02402 =
         0.02970   -0.00398   -0.00523    0.00170
AFIX  23
H21C  3    0.341582    0.666046    0.427085   -21.00000   -1.20000
H21D  3    0.441567    0.651283    0.389079   -21.00000   -1.20000
AFIX   0
C22B  2    0.360335    0.755501    0.337550   -21.00000    0.01523    0.01903 =
         0.02988   -0.00123    0.00052   -0.00421
AFIX  23
H22C  3    0.379047    0.811213    0.368397   -21.00000   -1.20000
H22D  3    0.401224    0.755058    0.294110   -21.00000   -1.20000
AFIX   0
PART 0
C23   2    0.260297    0.768279    0.314157    11.00000    0.01661    0.01530 =
         0.01607   -0.00065    0.00263   -0.00055
H3    3    0.217835    0.458741    0.302917    11.00000    0.06037
HKLF 4
REM  skm_489 in P b c a
REM R1 =  0.0511 for   3366 Fo > 4sig(Fo)  and  0.0752 for all   4541 data
REM    258 parameters refined using      8 restraints
END
WGHT      0.0370      1.8151
REM Highest difference peak  0.403,  deepest hole -0.245,  1-sigma level  0.049
Q1    1   0.0937  1.0502 -0.0379  11.00000  0.05    0.40
Q2    1  -0.1101  0.8338  0.3888  11.00000  0.05    0.36
Q3    1   0.1178  0.7358  0.2309  11.00000  0.05    0.25
Q4    1   0.0777  0.7976  0.1829  11.00000  0.05    0.24
Q5    1   0.2342  0.6416  0.2823  11.00000  0.05    0.24
Q6    1   0.0825  0.7378  0.2990  11.00000  0.05    0.24
Q7    1   0.2232  0.7260  0.3193  11.00000  0.05    0.23
Q8    1   0.1192  0.8183  0.1925  11.00000  0.05    0.23
Q9    1   0.2852  0.5858  0.3287  11.00000  0.05    0.23
Q10   1   0.0091  0.7876  0.3014  11.00000  0.05    0.22
Q11   1   0.1568  0.6967  0.2870  11.00000  0.05    0.21
Q12   1   0.3077  0.7554  0.3314  11.00000  0.05    0.20
Q13   1   0.1308  0.7336  0.1630  11.00000  0.05    0.19
Q14   1   0.0342  0.7346  0.3489  11.00000  0.05    0.19
Q15   1   0.1707  0.6885  0.2698  11.00000  0.05    0.19
Q16   1   0.1035  0.8093  0.0665  11.00000  0.05    0.19
Q17   1  -0.0144  0.7366  0.4100  11.00000  0.05    0.19
Q18   1   0.1405  0.6618  0.1307  11.00000  0.05    0.18
Q19   1   0.0021  0.5826  0.4305  11.00000  0.05    0.18
Q20   1   0.0418  0.8056  0.3240  11.00000  0.05    0.18
REM The information below was added by Olex2.
REM
REM R1 = 0.0511 for 3366 Fo > 4sig(Fo) and 0.0752 for all 19219 data
REM n/a parameters refined using n/a restraints
REM Highest difference peak 0.40, deepest hole -0.25
REM Mean Shift 0, Max Shift 0.
REM +++ Tabular Listing of Refinement Information +++
REM R1_all = 0.0752
REM R1_gt = 0.0511
REM wR_ref = 0.1142
REM GOOF = 1.037
REM Shift_max = 0
REM Shift_mean = 0
REM Reflections_all = 19219
REM Reflections_gt = 3366
REM Parameters = n/a
REM Hole = 0.40
REM Peak = -0.25
REM Flack = n/a
;
