# Supplementary material for: 12-(2-Hy­droxy-6-oxo­cyclo­hex-1-en­yl)-9,10-di­hydro-8H-benzo[a]xanthen-11(12H)-one
Source: Acta Crystallogr Sect E Struct Rep Online. 2013 Sep 18;69(Pt 10):o1558–9. doi: 10.1107/S1600536813025324 (PMC3790420; doi:10.1107/S1600536813025324)
Supplement: Supplementary file 2 [file e-69-o1558-Isup2.hkl]

# 
# h,k,l, Fc-squared, Fo-squared, sigma(Fo-squared) and status flag 
# 
data_I
_shelx_title ' skm_489 in P b c a' 
_shelx_refln_list_code          4 
_shelx_F_calc_maximum      346.23 
_exptl_crystal_F_000      1519.83 
_reflns_d_resolution_high  0.7210 
 
loop_ 
 _symmetry_equiv_pos_as_xyz 
 'x, y, z' 
 '-x+1/2, -y, z+1/2' 
 'x+1/2, -y+1/2, -z' 
 '-x, y+1/2, -z+1/2' 
 '-x, -y, -z' 
 'x-1/2, y, -z-1/2' 
 '-x-1/2, y-1/2, z' 
 'x, -y-1/2, z-1/2' 
 
_cell_length_a    14.2855 
_cell_length_b    13.7461 
_cell_length_c    18.4000 
_cell_angle_alpha  90.000 
_cell_angle_beta   90.000 
_cell_angle_gamma  90.000 
 
_shelx_F_squared_multiplier     1.000 
 
loop_ 
 _refln_index_h 
 _refln_index_k 
 _refln_index_l 
 _refln_F_squared_calc 
 _refln_F_squared_meas 
 _refln_F_squared_sigma 
 _refln_observed_status 
   6   0   0       24.76       15.26     15.07 o 
   8   0   0       58.99       34.73     16.85 o 
  10   0   0      407.78      328.46     40.66 o 
  12   0   0      408.28      538.67     57.29 o 
  14   0   0      470.21      448.80     58.32 o 
  16   0   0        3.51       14.00     20.46 o 
  18   0   0      130.83      124.62     38.18 o 
   2   1   0    49151.96    45919.44    190.09 o 
   4   1   0     5845.20     5715.57     96.46 o 
   6   1   0    10823.81    11244.80    167.92 o 
   8   1   0      728.06      717.66     36.34 o 
  10   1   0     3516.35     3473.06    191.59 o 
  12   1   0     2965.28     2726.99     88.61 o 
  14   1   0     1079.24     1066.78     61.96 o 
  16   1   0       43.47       37.36     19.14 o 
  18   1   0       68.39       44.04     21.27 o 
   0   2   0   106467.53    96109.59    209.78 o 
   2   2   0     3803.64     3325.58     40.60 o 
   4   2   0     8436.83     8672.23     82.56 o 
   6   2   0      145.73      158.04     22.12 o 
   8   2   0     5675.44     5943.15    142.14 o 
  10   2   0      200.95      235.40     25.14 o 
  12   2   0       58.94       46.45     15.97 o 
  14   2   0      473.06      419.91     39.04 o 
  16   2   0       14.76       35.19     25.39 o 
  18   2   0        1.51        0.55     17.85 o 
   2   3   0        2.49        2.24      4.72 o 
   4   3   0     1048.20      963.01     44.88 o 
   6   3   0    12620.12    12671.53    174.80 o 
   8   3   0     3571.20     3441.17    107.94 o 
  10   3   0     1726.07     1742.95     63.60 o 
  12   3   0     1126.21     1003.84     54.59 o 
  14   3   0     1112.25      996.33     59.94 o 
  16   3   0      326.81      279.15     36.59 o 
  18   3   0     1748.02     1883.34     96.23 o 
   0   4   0    16259.19    16037.48    118.27 o 
   2   4   0     8571.56     7777.63     42.92 o 
   4   4   0    21893.74    21652.18    176.47 o 
   6   4   0     6673.91     7238.80    131.75 o 
   8   4   0        0.45        0.94     10.43 o 
  10   4   0      365.08      409.70     44.30 o 
  12   4   0      294.55      292.57     30.79 o 
  14   4   0        7.27       17.61     14.74 o 
  16   4   0      312.59      352.85     87.09 o 
  18   4   0      120.06      225.96     50.38 o 
   2   5   0      142.21      114.57      5.64 o 
   4   5   0       25.78       25.66      5.97 o 
   6   5   0     2126.08     2382.08     75.79 o 
   8   5   0     1158.79     1220.99     65.26 o 
  10   5   0      333.08      312.85     38.39 o 
  12   5   0      564.25      616.48     44.45 o 
  14   5   0     1570.42     1488.36     73.22 o 
  16   5   0      615.67      662.17     54.36 o 
  18   5   0     1024.32     1181.24    105.84 o 
   0   6   0    18982.40    19331.38    110.02 o 
   2   6   0      432.55      512.61     12.17 o 
   4   6   0      125.85      112.55      7.67 o 
   6   6   0       75.63       53.34     15.09 o 
   8   6   0      157.53      185.03     27.19 o 
  10   6   0     7506.59     7441.71    177.07 o 
  12   6   0      105.19       95.68     19.69 o 
  14   6   0      404.32      372.38     44.85 o 
  16   6   0      403.93      403.96     42.19 o 
  18   6   0        6.01       16.03     24.91 o 
   2   7   0      955.77     1147.17     18.01 o 
   4   7   0     1385.51     1520.81     27.21 o 
   6   7   0      314.07      232.10     32.32 o 
   8   7   0      576.37      507.72     42.26 o 
  10   7   0     1261.77     1187.17     71.66 o 
  12   7   0      625.55      647.63     60.12 o 
  14   7   0      140.08      141.03     50.30 o 
  16   7   0      578.70      689.00     76.04 o 
   0   8   0    28497.98    29759.76    206.48 o 
   2   8   0     1097.62     1054.12     21.45 o 
   4   8   0       67.26       75.91      7.07 o 
   6   8   0      243.57      219.62     16.20 o 
   8   8   0      226.17      242.08     23.50 o 
  10   8   0     1923.60     1942.22     90.79 o 
  12   8   0      409.32      444.90     50.13 o 
  14   8   0      777.84      791.55     54.16 o 
  16   8   0        3.53      -10.80     26.08 o 
   2   9   0      154.84      187.87     10.21 o 
   4   9   0      786.71      697.47     21.47 o 
   6   9   0       65.01       76.96     10.78 o 
   8   9   0      180.05      178.58     16.31 o 
  10   9   0      117.42       99.10     18.14 o 
  12   9   0      923.33      958.48     70.60 o 
  14   9   0       30.09       58.25     36.94 o 
  16   9   0      518.50      526.56     73.53 o 
   0  10   0       27.70       34.45      9.70 o 
   2  10   0      116.74       91.84      9.48 o 
   4  10   0      878.67      944.46     28.52 o 
   6  10   0     1080.63     1022.07     34.55 o 
   8  10   0      602.98      581.67     28.50 o 
  10  10   0      300.13      331.54     43.07 o 
  12  10   0        7.44      -14.98     20.07 o 
  14  10   0      227.71      225.22     34.86 o 
   2  11   0     4148.59     4068.71     73.40 o 
   4  11   0      727.47      673.98     29.58 o 
   6  11   0        1.55       -7.34      9.99 o 
   8  11   0     1026.23      995.55     48.73 o 
  10  11   0      259.94      244.65     48.56 o 
  12  11   0      482.81      626.09     75.96 o 
  14  11   0       53.82       72.22     25.89 o 
   0  12   0     1930.00     1835.29    106.26 o 
   2  12   0       89.65      131.15     15.37 o 
   4  12   0       12.27       29.22     15.42 o 
   6  12   0      554.14      479.65     42.39 o 
   8  12   0       75.26       78.32     27.70 o 
  10  12   0      855.69      919.58     90.43 o 
  12  12   0        9.29       -2.33     25.60 o 
  14  12   0       15.23       36.94     27.69 o 
   2  13   0       50.45       56.48     11.93 o 
   4  13   0       61.15       80.42     20.36 o 
   6  13   0     1790.64     1662.58     80.00 o 
   8  13   0       65.16       97.09     30.64 o 
  10  13   0       75.03      153.48     43.78 o 
  12  13   0      607.20      734.45     87.43 o 
  14  13   0       16.15       26.87     25.98 o 
   0  14   0        4.54        7.64     13.00 o 
   2  14   0     1448.71     1261.47     68.00 o 
   4  14   0       52.60       39.17     17.82 o 
   6  14   0        5.69       41.42     18.08 o 
   8  14   0      298.82      336.05     55.50 o 
  10  14   0      183.55      114.04     38.14 o 
  12  14   0      763.65      894.11     88.01 o 
   2  15   0      182.89      149.05     26.19 o 
   4  15   0      340.60      273.87     35.97 o 
   6  15   0       25.53       51.59     19.46 o 
   8  15   0      387.91      372.83     62.48 o 
   0  16   0      268.96      193.83     44.92 o 
   2  16   0        0.87        5.97     14.69 o 
   4  16   0      190.74      279.92     37.97 o 
   6  16   0      458.20      360.59     44.19 o 
   2  17   0       11.19        3.08     31.60 o 
   4  17   0      130.52      156.37     23.62 o 
   2   1   1        9.69       32.81      8.57 o 
   3   1   1     4241.27     4330.50     48.50 o 
   4   1   1     8698.27     8260.74     87.92 o 
   5   1   1     4239.49     4434.67     70.26 o 
   6   1   1     2291.12     2258.61     44.49 o 
   7   1   1      684.04      707.00     27.72 o 
   8   1   1       33.14       58.81     12.16 o 
   9   1   1       13.84       14.69      8.12 o 
  10   1   1       58.07       48.96     10.54 o 
  11   1   1      619.19      614.08     28.77 o 
  12   1   1      232.30      228.04     19.27 o 
  13   1   1        8.02       22.09     12.34 o 
  14   1   1      566.34      552.75     32.06 o 
  15   1   1       22.91       11.29     11.46 o 
  16   1   1       65.31       42.84     20.54 o 
  17   1   1       67.36       67.03     17.00 o 
  18   1   1        0.17      -17.92     13.14 o 
   0   2   1      379.96      388.19     13.11 o 
   1   2   1        2.31        4.87      2.61 o 
   2   2   1    23627.76    22150.55    105.94 o 
   3   2   1    53339.67    50198.59    234.61 o 
   4   2   1     3798.55     3513.28     63.70 o 
   5   2   1      920.96      863.88     27.30 o 
   6   2   1     6373.06     6282.24    183.22 o 
   7   2   1      184.85      187.21     15.05 o 
   8   2   1       13.50       11.84      7.81 o 
   9   2   1      409.75      412.23     24.28 o 
  10   2   1     1574.29     1515.16     48.23 o 
  11   2   1        0.03       -0.02      8.46 o 
  12   2   1       17.19        5.52      8.52 o 
  13   2   1       71.53       59.43     13.96 o 
  14   2   1      231.68      234.47     22.58 o 
  15   2   1      355.68      308.13     25.62 o 
  16   2   1       33.89       19.84     16.22 o 
  17   2   1        3.29       11.69     17.00 o 
  18   2   1        0.77       -1.09     14.02 o 
   1   3   1        0.74        6.00      1.81 o 
   2   3   1      796.75      787.40      8.48 o 
   3   3   1     2468.71     2548.61     24.96 o 
   4   3   1       74.18      104.21      8.13 o 
   5   3   1     1844.87     1760.18     35.00 o 
   6   3   1      424.18      419.63     22.96 o 
   7   3   1      971.53      911.84     46.12 o 
   8   3   1      331.54      299.73     25.66 o 
   9   3   1      341.40      329.92     22.15 o 
  10   3   1        7.43       17.89      8.73 o 
  11   3   1      268.81      264.58     22.69 o 
  12   3   1        0.28        4.38     14.32 o 
  13   3   1       47.61       65.78     14.22 o 
  14   3   1      263.62      226.54     21.16 o 
  15   3   1        2.34        1.67     10.73 o 
  16   3   1        0.47        3.23     12.06 o 
  17   3   1       58.89       59.22     14.15 o 
  18   3   1      571.59      592.99     44.16 o 
   0   4   1       70.35       70.42      3.77 o 
   1   4   1      438.39      362.25      5.15 o 
   2   4   1    11411.20    10985.96     60.92 o 
   3   4   1       47.83       37.88      3.02 o 
   4   4   1     2453.84     2384.02     33.85 o 
   5   4   1        4.79        7.38      5.24 o 
   6   4   1        3.26      -10.35      7.95 o 
   7   4   1      847.39      918.74     36.94 o 
   8   4   1       17.86       27.02     10.59 o 
   9   4   1       26.93       20.90      9.24 o 
  10   4   1      488.03      487.07     28.52 o 
  11   4   1      438.46      434.02     28.33 o 
  12   4   1     1209.49     1106.97     46.30 o 
  13   4   1      273.87      247.84     20.59 o 
  14   4   1       31.68       31.67     13.27 o 
  15   4   1       24.21       22.28     10.08 o 
  16   4   1       16.89       13.88     24.22 o 
  17   4   1        5.80        8.64     12.12 o 
  18   4   1        0.09       -7.00     14.22 o 
   1   5   1      117.18       92.89      3.31 o 
   2   5   1     5916.14     6235.94     38.94 o 
   3   5   1      733.01      806.20     11.80 o 
   4   5   1      748.20      837.88     14.07 o 
   5   5   1     2590.92     2772.36     37.57 o 
   6   5   1        3.37        2.44      6.29 o 
   7   5   1      276.15      302.77     21.91 o 
   8   5   1        1.46       -0.59      8.96 o 
   9   5   1       97.91       94.58     15.63 o 
  10   5   1      200.30      186.96     17.82 o 
  11   5   1        7.46       -0.50     11.59 o 
  12   5   1      483.85      526.60     32.46 o 
  13   5   1       31.84       42.34     13.75 o 
  14   5   1        8.26       25.91     10.93 o 
  15   5   1       27.68        0.26     11.59 o 
  16   5   1       78.22       99.22     17.25 o 
  17   5   1      133.71      124.58     18.65 o 
  18   5   1       96.56       79.44     21.87 o 
   0   6   1    14090.62    14458.37     80.32 o 
   1   6   1      116.77      122.02      5.17 o 
   2   6   1      467.69      392.87      7.69 o 
   3   6   1     6692.89     7189.28     46.96 o 
   4   6   1       14.85       23.19      3.23 o 
   5   6   1      731.73      703.88     14.60 o 
   6   6   1       51.16       60.65      7.80 o 
   7   6   1        3.30        3.27      7.44 o 
   8   6   1      126.87       94.83     13.82 o 
   9   6   1      328.56      296.24     24.87 o 
  10   6   1      377.56      339.20     28.43 o 
  11   6   1        4.63        7.90      9.25 o 
  12   6   1        3.56       15.06     15.14 o 
  13   6   1        2.54       19.31     12.47 o 
  14   6   1      167.87      183.89     20.21 o 
  15   6   1      134.39      117.48     17.16 o 
  16   6   1        5.98       14.27     13.50 o 
  17   6   1        0.43      -22.17     14.78 o 
  18   6   1      148.90      147.64     28.74 o 
   1   7   1      226.31      254.32      7.19 o 
   2   7   1      856.78      917.81     13.54 o 
   3   7   1     1224.05     1227.36     14.61 o 
   4   7   1      216.10      242.56      7.88 o 
   5   7   1        5.48        4.99      3.45 o 
   6   7   1       84.00      115.29      8.21 o 
   7   7   1       12.45       16.49      8.14 o 
   8   7   1     3010.25     2725.75     72.15 o 
   9   7   1      425.54      477.74     30.53 o 
  10   7   1     2874.45     2648.81     75.22 o 
  11   7   1      252.14      211.58     20.33 o 
  12   7   1      708.50      711.20     50.88 o 
  13   7   1      333.82      334.90     34.87 o 
  14   7   1      767.41      840.73     39.47 o 
  15   7   1       34.65       58.43     13.62 o 
  16   7   1        4.42        3.41     13.39 o 
  17   7   1       38.76       42.20     17.80 o 
  18   7   1       59.67       57.87     32.43 o 
   0   8   1      372.78      525.01     23.26 o 
   1   8   1      537.70      579.57     12.53 o 
   2   8   1      698.51      676.51     12.02 o 
   3   8   1       10.41       11.76      2.60 o 
   4   8   1     1096.30     1073.68     16.69 o 
   5   8   1      754.79      753.03     15.58 o 
   6   8   1       13.81       12.49      4.47 o 
   7   8   1        8.08       15.43      6.18 o 
   8   8   1     1425.35     1382.37     42.25 o 
   9   8   1      283.49      292.83     24.07 o 
  10   8   1      147.36      168.24     20.12 o 
  11   8   1       35.79       52.32     11.39 o 
  12   8   1      810.35      832.89     40.64 o 
  13   8   1       39.54       25.52     16.30 o 
  14   8   1      601.43      631.49     34.27 o 
  15   8   1      216.94      258.73     29.33 o 
  16   8   1       28.68       45.26     16.24 o 
   1   9   1      945.43      908.27     17.86 o 
   2   9   1     2060.94     2020.39     28.07 o 
   3   9   1      329.38      343.19      9.43 o 
   4   9   1      726.33      740.34     15.39 o 
   5   9   1       78.52       74.62      5.82 o 
   6   9   1      100.26      117.59      8.86 o 
   7   9   1      279.76      289.59     13.52 o 
   8   9   1        0.84       13.96      6.13 o 
   9   9   1      383.65      428.11     19.61 o 
  10   9   1        8.69       12.04      7.37 o 
  11   9   1       96.63      115.92     16.73 o 
  12   9   1        9.24        2.95     12.35 o 
  13   9   1      184.94      235.21     30.22 o 
  14   9   1      291.19      331.22     30.51 o 
  15   9   1       77.50       84.80     26.83 o 
  16   9   1       96.89      127.81     28.89 o 
   0  10   1      493.91      421.66     21.94 o 
   1  10   1      508.82      490.14     15.17 o 
   2  10   1      727.79      675.70     15.89 o 
   3  10   1      803.44      841.85     18.98 o 
   4  10   1       43.90       61.64      5.94 o 
   5  10   1      168.59      174.81      9.39 o 
   6  10   1      890.77      821.90     21.82 o 
   7  10   1       17.17        7.13      4.54 o 
   8  10   1      556.23      485.79     18.22 o 
   9  10   1      230.46      242.04     13.87 o 
  10  10   1      149.11      133.33     14.53 o 
  11  10   1      201.21      194.30     23.24 o 
  12  10   1       38.69       23.13     11.77 o 
  13  10   1       16.71       11.48     17.03 o 
  14  10   1        0.72       22.15     14.26 o 
  15  10   1       40.54       32.96     26.11 o 
   1  11   1       18.98       11.34      6.88 o 
   2  11   1      327.91      290.38     14.58 o 
   3  11   1       13.46       13.22      4.72 o 
   4  11   1      348.37      338.28     14.92 o 
   5  11   1      654.28      634.78     19.06 o 
   6  11   1      177.76      163.11     11.57 o 
   7  11   1      469.46      421.36     19.38 o 
   8  11   1     1223.32     1104.68     41.86 o 
   9  11   1       12.70       15.07     12.38 o 
  10  11   1      230.65      168.49     29.13 o 
  11  11   1       56.70       78.26     32.82 o 
  12  11   1       44.80       68.46     20.38 o 
  13  11   1        0.03        4.30     17.69 o 
  14  11   1       14.70        9.72     13.04 o 
  15  11   1       19.10       63.43     34.72 o 
   0  12   1     5502.89     5114.45     91.42 o 
   1  12   1      423.31      403.38     20.97 o 
   2  12   1     2450.45     2395.77     53.35 o 
   3  12   1      497.16      414.62     19.92 o 
   4  12   1      930.86      927.60     30.74 o 
   5  12   1      877.60      812.80     29.64 o 
   6  12   1       61.72       13.98      9.39 o 
   7  12   1      128.34      100.61     16.60 o 
   8  12   1      270.83      281.20     63.47 o 
   9  12   1        6.42       17.88     16.92 o 
  10  12   1      465.33      498.11     48.25 o 
  11  12   1       29.73       35.89     15.76 o 
  12  12   1      157.92      196.18     27.40 o 
  13  12   1       14.22       28.87     23.71 o 
  14  12   1        1.33        5.83     14.99 o 
   1  13   1      427.34      450.35     18.50 o 
   2  13   1     2124.32     2001.13     47.00 o 
   3  13   1      197.52      168.04     18.82 o 
   4  13   1        7.92        5.13     10.15 o 
   5  13   1      614.01      529.90     31.55 o 
   6  13   1       49.23       85.13     16.22 o 
   7  13   1        0.19       -1.90     15.70 o 
   8  13   1       61.85       37.92     16.85 o 
   9  13   1      151.61      111.81     23.40 o 
  10  13   1        8.13       11.74     16.63 o 
  11  13   1        0.22      -20.47     14.22 o 
  12  13   1      529.06      551.36     42.52 o 
  13  13   1       24.18       90.94     40.70 o 
  14  13   1       36.87       46.47     31.44 o 
   0  14   1     2705.05     2425.55     57.09 o 
   1  14   1      119.79      128.26     11.76 o 
   2  14   1     1137.37     1079.86     38.21 o 
   3  14   1       86.90       59.29     20.70 o 
   4  14   1      210.09      236.66     22.30 o 
   5  14   1      126.96      121.37     17.89 o 
   6  14   1       91.07       69.19     20.82 o 
   7  14   1        2.08       17.54     16.83 o 
   8  14   1      127.97      102.71     32.07 o 
   9  14   1       92.03       99.07     32.12 o 
  10  14   1       11.01        9.96     18.26 o 
  11  14   1      244.00      247.51     28.68 o 
  12  14   1        5.81      -33.54     27.20 o 
  13  14   1       56.52       20.09     17.20 o 
   1  15   1        0.22        5.27     10.52 o 
   2  15   1      385.00      326.27     22.67 o 
   3  15   1      276.01      280.98     25.25 o 
   4  15   1      637.73      630.53     36.70 o 
   5  15   1       24.56       32.42     11.35 o 
   6  15   1       48.87       78.24     16.65 o 
   7  15   1      156.32      137.52     27.24 o 
   8  15   1       12.83       14.97     14.92 o 
   9  15   1       50.80       40.26     28.19 o 
   0  16   1     1544.92     1492.44     79.68 o 
   1  16   1        0.41       18.36     11.14 o 
   2  16   1        3.03       11.38      9.00 o 
   3  16   1       24.90       23.44      9.61 o 
   4  16   1      137.36      130.03     18.30 o 
   5  16   1       49.84       38.41     21.27 o 
   6  16   1      131.02      142.68     24.64 o 
   7  16   1       16.54       43.55     20.13 o 
   1  17   1       39.69       46.35     13.63 o 
   2  17   1        4.94        7.73     11.77 o 
   3  17   1        5.86       -3.50     11.09 o 
   4  17   1       11.43       20.18     12.19 o 
   5  17   1       26.85       19.06     12.82 o 
   6  17   1      500.60      442.01     76.53 o 
   2   0   2      503.17      489.17     16.89 o 
   3   0   2    34660.52    31761.49    153.56 o 
   4   0   2     2523.26     2544.70     49.38 o 
   5   0   2       45.49       80.87     17.66 o 
   6   0   2      806.25      890.01     51.65 o 
   7   0   2      268.20      312.69     33.45 o 
   8   0   2      551.99      650.32     50.37 o 
   9   0   2     5936.97     5747.10    156.16 o 
  10   0   2       76.60       85.90     17.98 o 
  11   0   2     1809.11     1839.17     96.01 o 
  12   0   2       35.67       22.18     12.75 o 
  13   0   2     2176.16     1998.03     79.99 o 
  14   0   2     1721.15     1653.40     76.33 o 
  15   0   2        4.13       38.81     19.03 o 
  16   0   2        0.75       12.31     23.43 o 
  17   0   2       68.83      179.76    119.13 o 
  18   0   2      102.61      183.16     32.19 o 
   1   1   2      571.70      571.36     11.94 o 
   2   1   2     2649.69     2676.21     19.36 o 
   3   1   2    78412.38    74412.00    715.36 o 
   4   1   2    22345.77    22036.07    118.01 o 
   5   1   2    16833.28    16598.38    193.33 o 
   6   1   2     3680.87     4041.77     74.93 o 
   7   1   2     2563.70     2808.46     67.35 o 
   8   1   2      133.10      201.95     50.57 o 
   9   1   2       45.22       67.79     12.62 o 
  10   1   2      305.13      337.46     31.39 o 
  11   1   2       28.34       34.69     10.70 o 
  12   1   2      213.80      200.10     19.00 o 
  13   1   2      304.01      335.84     24.20 o 
  14   1   2       57.82       45.45     11.60 o 
  15   1   2        2.01       17.57     12.03 o 
  16   1   2       72.97       77.67     16.15 o 
  17   1   2      228.58      187.51     21.43 o 
  18   1   2       10.91        6.98     15.57 o 
   0   2   2       13.82       36.80      2.71 o 
   1   2   2        9.59       30.16      2.19 o 
   2   2   2      556.54      565.34      9.93 o 
   3   2   2     1357.67     1531.67     17.97 o 
   4   2   2      202.44      198.04     12.29 o 
   5   2   2     7403.46     7616.11     77.27 o 
   6   2   2     7975.19     8240.79     84.56 o 
   7   2   2      336.06      300.83     18.69 o 
   8   2   2     6147.60     6062.12    118.70 o 
   9   2   2      565.30      566.03     28.56 o 
  10   2   2      299.14      283.16     21.72 o 
  11   2   2      709.71      728.36     35.81 o 
  12   2   2      270.00      237.12     19.95 o 
  13   2   2       34.94       32.63     10.72 o 
  14   2   2        8.52       -5.95     11.03 o 
  15   2   2        2.68       11.83     12.12 o 
  16   2   2      307.75      293.90     26.12 o 
  17   2   2        7.91       -8.04     20.29 o 
  18   2   2       59.07       63.26     15.90 o 
   1   3   2        9.49       11.30      1.84 o 
   2   3   2      458.26      411.29     10.13 o 
   3   3   2        1.68        6.01      3.28 o 
   4   3   2     2480.51     2549.72     30.39 o 
   5   3   2       73.06      108.46     11.83 o 
   6   3   2     1142.08     1061.71     30.70 o 
   7   3   2     4429.22     4656.89     69.28 o 
   8   3   2     2481.83     2495.06     54.28 o 
   9   3   2      185.25      189.39     17.07 o 
  10   3   2      118.64      172.98     17.71 o 
  11   3   2     4057.32     3861.95     81.33 o 
  12   3   2      122.34      123.83     24.61 o 
  13   3   2       57.15       45.80     10.29 o 
  14   3   2      273.15      254.12     22.65 o 
  15   3   2      275.04      241.00     29.54 o 
  16   3   2      105.09       81.40     16.06 o 
  17   3   2      131.23      101.44     18.52 o 
  18   3   2      312.65      322.47     64.91 o 
   0   4   2       96.32      115.54      5.21 o 
   1   4   2     1067.49     1020.23     10.75 o 
   2   4   2     1610.06     1467.92     13.29 o 
   3   4   2      525.24      542.04      9.36 o 
   4   4   2     1837.83     2008.70     29.99 o 
   5   4   2        2.45       -1.56      7.33 o 
   6   4   2       76.81       69.41      5.52 o 
   7   4   2      885.45      930.68     31.20 o 
   8   4   2      366.78      377.41     22.12 o 
   9   4   2     2789.63     2780.18     61.52 o 
  10   4   2      707.32      622.94     31.66 o 
  11   4   2      197.45      186.96     19.56 o 
  12   4   2      866.45      834.39     40.34 o 
  13   4   2      113.54      128.43     17.46 o 
  14   4   2      441.04      414.86     30.06 o 
  15   4   2      715.58      729.06     38.39 o 
  16   4   2        2.64       -6.53     11.51 o 
  17   4   2       27.72       13.44     12.52 o 
  18   4   2      127.21       79.33     53.66 o 
   1   5   2      405.49      416.00      7.95 o 
   2   5   2      184.31      140.22      5.65 o 
   3   5   2     1079.72     1355.33     14.94 o 
   4   5   2     1926.27     2264.73     41.44 o 
   5   5   2     3857.31     3919.94     89.91 o 
   6   5   2      960.55      976.18     35.06 o 
   7   5   2     1271.09     1403.53     45.09 o 
   8   5   2       67.46       72.52      6.26 o 
   9   5   2      530.55      521.72     27.08 o 
  10   5   2        0.00        8.71     13.28 o 
  11   5   2     1023.85     1055.17     42.40 o 
  12   5   2      829.34      829.83     40.38 o 
  13   5   2     1330.85     1270.09     52.09 o 
  14   5   2      717.84      643.98     34.86 o 
  15   5   2      127.35      137.46     17.96 o 
  16   5   2      387.10      381.76     29.42 o 
  17   5   2       67.38       63.91     15.45 o 
  18   5   2      162.90      184.41     32.52 o 
   0   6   2     1206.03     1319.96     18.22 o 
   1   6   2     2400.63     2433.00     21.05 o 
   2   6   2     2835.81     2896.09     23.90 o 
   3   6   2      799.67      804.24     11.87 o 
   4   6   2        0.62        1.58      2.77 o 
   5   6   2        2.42        0.94      2.97 o 
   6   6   2      333.16      375.32     14.60 o 
   7   6   2       60.43       50.52     12.16 o 
   8   6   2     1151.34     1162.62     63.17 o 
   9   6   2     1275.56     1207.88     41.14 o 
  10   6   2     2048.55     1978.55     55.41 o 
  11   6   2      699.72      654.40     34.11 o 
  12   6   2      463.28      535.16     32.93 o 
  13   6   2      231.99      203.90     22.80 o 
  14   6   2     1007.84     1018.12     49.15 o 
  15   6   2       27.92       27.09     23.22 o 
  16   6   2       52.48       50.10     15.64 o 
  17   6   2       25.96       38.97     13.99 o 
  18   6   2        7.73       -2.22     30.07 o 
   1   7   2      122.67      107.35      4.85 o 
   2   7   2      958.30     1121.46     15.30 o 
   3   7   2     8111.57     8857.68     43.92 o 
   4   7   2     7376.02     7642.85     48.15 o 
   5   7   2      383.12      394.02     12.48 o 
   6   7   2       25.98       24.14      4.00 o 
   7   7   2      319.68      333.24     14.24 o 
   8   7   2      628.84      614.05     21.38 o 
   9   7   2      782.32      800.40     33.53 o 
  10   7   2      161.77      188.85     19.44 o 
  11   7   2     1552.50     1383.66     49.24 o 
  12   7   2        1.42        8.32     18.57 o 
  13   7   2      355.75      330.02     27.65 o 
  14   7   2       29.47       26.88     11.35 o 
  15   7   2      297.34      371.46     28.21 o 
  16   7   2      328.70      372.12     29.13 o 
  17   7   2        0.99       43.40     25.43 o 
  18   7   2       30.12       14.93     23.13 o 
   0   8   2       45.64       27.99      7.73 o 
   1   8   2      209.12      223.38      7.77 o 
   2   8   2       21.54       47.34      4.06 o 
   3   8   2     1228.51     1274.06     16.49 o 
   4   8   2      436.19      442.70     10.95 o 
   5   8   2      637.59      660.69     16.43 o 
   6   8   2        0.01       11.49      4.74 o 
   7   8   2       59.25       56.00      7.64 o 
   8   8   2       60.79       72.51      8.93 o 
   9   8   2     1996.86     1898.67     52.14 o 
  10   8   2      200.13      181.70     17.92 o 
  11   8   2        0.00       -6.83      9.18 o 
  12   8   2        6.45       -5.22      9.34 o 
  13   8   2        3.89      -14.34     10.13 o 
  14   8   2      107.79       99.52     16.84 o 
  15   8   2      323.19      286.15     29.78 o 
  16   8   2        7.49       10.93     17.35 o 
  17   8   2       14.58      -27.09     27.21 o 
   1   9   2        0.96        5.42      2.99 o 
   2   9   2       30.49       19.12      3.72 o 
   3   9   2      166.51      184.10      7.88 o 
   4   9   2      196.65      216.85      9.98 o 
   5   9   2     1091.20     1141.72     24.63 o 
   6   9   2      992.51      985.61     22.63 o 
   7   9   2      827.67      821.39     21.67 o 
   8   9   2       97.10       93.89      8.81 o 
   9   9   2     1337.30     1289.92     32.58 o 
  10   9   2      432.63      411.49     23.49 o 
  11   9   2       51.04       40.62      9.07 o 
  12   9   2       32.58       32.57     17.89 o 
  13   9   2       32.98       34.29     12.85 o 
  14   9   2        8.09       12.62     14.78 o 
  15   9   2      131.64      142.51     21.78 o 
  16   9   2        5.65       -1.89     21.08 o 
   0  10   2      251.08      228.38     13.67 o 
   1  10   2      378.05      375.25     12.77 o 
   2  10   2       19.64       17.59      3.88 o 
   3  10   2       16.16       13.23      3.51 o 
   4  10   2      101.91      127.70      8.38 o 
   5  10   2       13.81       13.64      4.46 o 
   6  10   2      104.55      115.98      8.84 o 
   7  10   2       28.88       17.07      5.24 o 
   8  10   2      587.07      546.72     19.10 o 
   9  10   2      359.67      300.68     20.84 o 
  10  10   2       13.42       20.29     12.31 o 
  11  10   2       93.06       77.05     16.97 o 
  12  10   2      262.96      251.82     22.90 o 
  13  10   2      127.91      145.62     27.66 o 
  14  10   2      207.20      284.91     38.22 o 
  15  10   2       43.23       50.79     19.56 o 
   1  11   2     1240.49     1223.21     30.62 o 
   2  11   2      211.48      214.71     15.28 o 
   3  11   2      139.80      133.79      9.99 o 
   4  11   2     1096.62     1121.24     29.82 o 
   5  11   2        1.01       19.66      6.45 o 
   6  11   2      113.86      107.71     12.17 o 
   7  11   2      409.59      427.61     23.89 o 
   8  11   2       37.36       56.60     11.06 o 
   9  11   2      342.75      330.17     22.33 o 
  10  11   2       30.19       54.04     11.01 o 
  11  11   2       28.67       39.05     21.23 o 
  12  11   2      225.00      313.89     30.80 o 
  13  11   2        7.07       54.11     18.33 o 
  14  11   2        1.35        1.30     19.96 o 
  15  11   2        5.70       10.27     26.88 o 
   0  12   2     2107.59     2081.97     59.86 o 
   1  12   2      957.96      914.92     28.11 o 
   2  12   2        0.06       -1.37      5.51 o 
   3  12   2      154.73      145.79     13.71 o 
   4  12   2      246.35      253.29     17.30 o 
   5  12   2     1362.69     1236.93     33.06 o 
   6  12   2       39.35       16.28     12.58 o 
   7  12   2      118.97      112.08     16.16 o 
   8  12   2       16.88       31.92     12.81 o 
   9  12   2      406.67      455.95     44.88 o 
  10  12   2       28.75       39.13     15.37 o 
  11  12   2       87.64      125.48     23.32 o 
  12  12   2       38.81       53.50     17.34 o 
  13  12   2        3.37       12.36     15.87 o 
  14  12   2      106.83      202.90     52.98 o 
   1  13   2       33.97       41.47      8.88 o 
   2  13   2      573.96      572.09     23.26 o 
   3  13   2       61.80       65.53     13.81 o 
   4  13   2      109.10      105.24     15.91 o 
   5  13   2      235.04      169.76     19.01 o 
   6  13   2      892.01      921.35     38.85 o 
   7  13   2      125.74      137.59     20.46 o 
   8  13   2        5.39       68.36     22.26 o 
   9  13   2      502.93      540.68     38.23 o 
  10  13   2       57.40       36.30     18.08 o 
  11  13   2       52.39       25.10     14.33 o 
  12  13   2      256.04      253.77     29.60 o 
  13  13   2      156.65       76.30     36.85 o 
  14  13   2      106.25      116.24     43.99 o 
   0  14   2      485.77      433.37     30.10 o 
   1  14   2        5.54        4.62      8.55 o 
   2  14   2       10.09       12.35      8.88 o 
   3  14   2       36.45       49.46     11.85 o 
   4  14   2       26.63        4.61     14.52 o 
   5  14   2        2.36        8.47     11.30 o 
   6  14   2       52.35       79.27     17.16 o 
   7  14   2       31.99       41.56     21.85 o 
   8  14   2       19.55        9.19     40.20 o 
   9  14   2      571.25      582.39     52.35 o 
  10  14   2        0.61      -17.87     19.11 o 
  11  14   2       34.52       -4.74     22.85 o 
  12  14   2     1041.51     1042.14     94.49 o 
   1  15   2      362.01      371.38     23.89 o 
   2  15   2        1.45       -2.27     10.04 o 
   3  15   2      156.92      159.19     17.19 o 
   4  15   2        6.53        6.74     12.92 o 
   5  15   2      109.40      124.91     18.72 o 
   6  15   2       11.31       26.91     18.83 o 
   7  15   2       21.60       32.05     20.36 o 
   8  15   2        0.10       40.76     21.86 o 
   9  15   2      136.15      199.20     61.14 o 
   0  16   2      296.44      399.99     47.44 o 
   1  16   2        0.02      -13.79     12.43 o 
   2  16   2       39.91       38.19     16.87 o 
   3  16   2      666.82      702.79     34.57 o 
   4  16   2      693.84      745.15     36.25 o 
   5  16   2        0.10       -5.31     10.43 o 
   6  16   2      234.61      262.55     38.00 o 
   7  16   2      610.51      675.11     58.56 o 
   1  17   2       52.77       55.52     22.10 o 
   2  17   2      115.53      151.28     31.39 o 
   3  17   2       18.27       58.18     15.58 o 
   4  17   2       50.02       62.19     14.15 o 
   5  17   2        0.13       -8.16     33.96 o 
   6  17   2        0.39       -3.67     23.31 o 
   7  17   2       51.88       87.08     29.66 o 
   1   1   3        4.21       12.63      1.82 o 
   2   1   3      233.65      171.47      5.10 o 
   3   1   3      141.28      158.45      8.44 o 
   4   1   3     4378.95     4339.25     39.43 o 
   5   1   3      860.93      947.23     34.82 o 
   6   1   3     8656.31     8772.68    114.06 o 
   7   1   3     3595.31     3539.76    144.34 o 
   8   1   3     2415.18     2461.84     69.34 o 
   9   1   3      263.65      319.13     33.45 o 
  10   1   3     2143.65     2109.69     57.52 o 
  11   1   3       19.35        6.39      9.49 o 
  12   1   3       86.38       96.54     16.79 o 
  13   1   3       91.96       77.01     14.96 o 
  14   1   3      120.19      119.76     19.18 o 
  15   1   3       56.51      108.97     17.38 o 
  16   1   3        1.93       10.76     10.84 o 
  17   1   3       84.06       86.67     17.19 o 
  18   1   3       68.43       93.31     24.23 o 
   0   2   3     5333.86     5363.00     30.31 o 
   1   2   3    10497.92    10320.28     58.98 o 
   2   2   3      256.06      304.35      6.17 o 
   3   2   3     3415.67     3766.61     28.42 o 
   4   2   3    14945.41    15306.65     77.10 o 
   5   2   3     3866.29     3894.54     48.03 o 
   6   2   3     6201.56     6459.11     98.25 o 
   7   2   3      292.23      207.48     20.19 o 
   8   2   3      370.12      328.59     20.95 o 
   9   2   3      685.70      657.30     35.65 o 
  10   2   3       86.22      114.13     16.33 o 
  11   2   3        7.74       -6.65     11.17 o 
  12   2   3        3.58       -4.89     12.57 o 
  13   2   3       64.23       77.53     16.51 o 
  14   2   3        8.75        8.14     10.54 o 
  15   2   3       10.55       17.45     16.74 o 
  16   2   3      158.35      147.51     19.83 o 
  17   2   3       45.00       47.52     14.34 o 
  18   2   3       79.96      137.73     20.89 o 
   1   3   3        6.09        4.25      2.01 o 
   2   3   3       76.93       86.97      4.27 o 
   3   3   3     1385.57     1327.96     29.23 o 
   4   3   3       62.85       31.14      5.37 o 
   5   3   3        7.33       -0.42      3.24 o 
   6   3   3     9908.36     9720.82    134.44 o 
   7   3   3     1030.44     1191.01     35.72 o 
   8   3   3     2941.14     2943.82     59.90 o 
   9   3   3        0.24       11.71      8.64 o 
  10   3   3       59.68       37.98     10.61 o 
  11   3   3       30.54       26.56     11.84 o 
  12   3   3        0.48       -0.26     10.20 o 
  13   3   3       64.21      116.24     22.74 o 
  14   3   3      182.77      156.53     18.38 o 
  15   3   3      104.00      115.86     17.57 o 
  16   3   3        8.05        6.90     11.46 o 
  17   3   3      183.13      176.84     22.60 o 
  18   3   3      136.09      182.71     31.38 o 
   0   4   3      120.30      137.62      6.36 o 
   1   4   3     4489.75     4435.56     21.19 o 
   2   4   3      322.33      330.16      7.09 o 
   3   4   3      503.15      460.97     10.35 o 
   4   4   3      156.57      168.30     10.13 o 
   5   4   3      815.65      867.96     22.05 o 
   6   4   3       82.82       77.50      9.99 o 
   7   4   3      144.58      139.74     10.92 o 
   8   4   3      444.43      435.62     16.23 o 
   9   4   3     3080.69     3041.59     64.56 o 
  10   4   3       77.77      102.22     15.02 o 
  11   4   3     1557.41     1508.86     51.34 o 
  12   4   3     1442.87     1428.89     71.43 o 
  13   4   3      110.38       98.76     16.23 o 
  14   4   3      318.22      371.51     30.84 o 
  15   4   3       18.97       27.41     11.54 o 
  16   4   3      412.02      390.68     29.62 o 
  17   4   3       99.47      141.07     19.81 o 
  18   4   3       21.85       34.00     26.81 o 
   1   5   3      870.51      864.84     11.07 o 
   2   5   3     5737.96     5719.20     39.91 o 
   3   5   3     3850.33     3841.85     26.80 o 
   4   5   3        8.25       19.77      3.32 o 
   5   5   3     1872.14     2080.46     34.94 o 
   6   5   3     6585.21     6662.90    114.68 o 
   7   5   3       54.07       57.64      9.12 o 
   8   5   3      696.53      637.33     28.03 o 
   9   5   3      272.85      263.46     12.49 o 
  10   5   3      907.16      857.74     24.63 o 
  11   5   3     2113.61     2065.11     41.17 o 
  12   5   3      892.93      876.90     41.68 o 
  13   5   3     1344.87     1378.69     54.12 o 
  14   5   3      311.05      239.68     39.34 o 
  15   5   3      106.52       80.14     15.31 o 
  16   5   3      165.51      206.73     22.70 o 
  17   5   3      423.08      403.12     31.43 o 
  18   5   3      156.30      148.37     30.84 o 
   0   6   3     2135.98     2258.26     24.57 o 
   1   6   3      254.89      297.67      8.59 o 
   2   6   3        9.83       26.37      4.18 o 
   3   6   3      797.74      810.34     13.44 o 
   4   6   3      335.47      351.19      9.95 o 
   5   6   3     1507.07     1570.20     22.11 o 
   6   6   3      890.56      863.67     25.57 o 
   7   6   3      839.97      828.31     29.69 o 
   8   6   3      392.31      403.75     22.81 o 
   9   6   3     1718.92     1715.75     48.46 o 
  10   6   3      160.34      165.25     17.24 o 
  11   6   3     1010.54      993.68     41.90 o 
  12   6   3      263.29      235.11     22.63 o 
  13   6   3      368.86      348.94     28.60 o 
  14   6   3      430.54      475.01     34.70 o 
  15   6   3      600.99      556.87     38.40 o 
  16   6   3       94.49      185.60     21.74 o 
  17   6   3       59.59       23.91     13.16 o 
  18   6   3      228.95      223.74     50.21 o 
   1   7   3       25.40       34.74      4.47 o 
   2   7   3       17.86       17.30      4.15 o 
   3   7   3      153.04      197.58     13.94 o 
   4   7   3      721.27      699.87     15.88 o 
   5   7   3      142.10      143.06      7.55 o 
   6   7   3      319.26      300.23     11.38 o 
   7   7   3       72.98       57.98      7.63 o 
   8   7   3       26.74       30.63      9.65 o 
   9   7   3     5016.56     4850.02     81.83 o 
  10   7   3       20.08       14.55      8.79 o 
  11   7   3        4.96        1.24      8.95 o 
  12   7   3       24.32       30.79     11.83 o 
  13   7   3        1.46       13.91     13.03 o 
  14   7   3      198.71      216.80     23.82 o 
  15   7   3       32.69       42.26     13.54 o 
  16   7   3        2.65        9.14     16.58 o 
  17   7   3      590.76      510.68     70.40 o 
  18   7   3       35.65       33.94     17.58 o 
   0   8   3      840.48      922.66     18.50 o 
   1   8   3      157.10      147.15      5.52 o 
   2   8   3      399.09      400.42     12.53 o 
   3   8   3      208.68      266.42     13.23 o 
   4   8   3      712.03      704.81     16.10 o 
   5   8   3     2880.93     2850.40     37.88 o 
   6   8   3     1555.33     1570.29     26.67 o 
   7   8   3       18.93       18.83      6.52 o 
   8   8   3      481.88      423.79     33.38 o 
   9   8   3      170.15      195.82     15.85 o 
  10   8   3        1.58       -1.96      7.96 o 
  11   8   3       83.90       79.79     14.22 o 
  12   8   3      439.45      446.35     30.21 o 
  13   8   3      125.07      101.81     17.24 o 
  14   8   3      267.39      354.36     39.85 o 
  15   8   3       40.69       27.37     14.62 o 
  16   8   3       11.52       16.38     14.55 o 
  17   8   3       73.51       60.07     27.35 o 
   1   9   3      684.54      723.32     13.72 o 
   2   9   3       40.89       28.25      5.60 o 
   3   9   3       14.63        7.54      5.66 o 
   4   9   3      341.94      287.45      8.46 o 
   5   9   3      870.32      877.18     20.18 o 
   6   9   3      695.60      743.78     19.76 o 
   7   9   3        0.73        2.78      5.44 o 
   8   9   3     1857.63     1848.76     31.17 o 
   9   9   3     1223.72     1222.26     36.89 o 
  10   9   3      294.12      252.54     18.77 o 
  11   9   3       61.83       68.14     15.48 o 
  12   9   3      318.44      306.91     27.76 o 
  13   9   3       33.88       46.42     16.60 o 
  14   9   3      244.40      213.27     25.94 o 
  15   9   3      462.89      510.08     39.05 o 
  16   9   3        0.48       24.65     22.97 o 
   0  10   3       61.86       52.14      6.66 o 
   1  10   3      969.06      880.50     16.11 o 
   2  10   3      100.24      123.38      7.72 o 
   3  10   3       44.51       46.44      7.64 o 
   4  10   3      497.01      492.31     15.02 o 
   5  10   3       33.68       40.55      6.23 o 
   6  10   3        0.59       -0.02      4.61 o 
   7  10   3      190.18      198.65     11.91 o 
   8  10   3        3.55       15.11      6.84 o 
   9  10   3      383.63      390.24     21.96 o 
  10  10   3        3.41       11.87      8.78 o 
  11  10   3      454.44      445.25     28.59 o 
  12  10   3       16.72        8.59     13.88 o 
  13  10   3       25.17       18.38     13.29 o 
  14  10   3       21.52       51.11     22.79 o 
  15  10   3       16.52        7.24     23.52 o 
   1  11   3       13.88        9.40      6.03 o 
   2  11   3       48.43       47.79      6.96 o 
   3  11   3       52.21       46.12      6.98 o 
   4  11   3       76.56       80.65      9.65 o 
   5  11   3      105.50       80.51      9.33 o 
   6  11   3      141.45      145.06     18.92 o 
   7  11   3        1.36       -1.67      6.24 o 
   8  11   3      221.97      229.30     16.90 o 
   9  11   3      336.58      334.62     20.81 o 
  10  11   3      248.90      258.79     20.97 o 
  11  11   3        2.24        3.48     12.17 o 
  12  11   3        0.35        2.84     13.58 o 
  13  11   3       48.74       91.70     20.15 o 
  14  11   3        1.00       40.42     18.09 o 
  15  11   3       15.15        7.69     18.78 o 
   0  12   3      313.29      274.43     22.57 o 
   1  12   3     1706.75     1599.93     37.27 o 
   2  12   3     2159.76     2021.59     41.75 o 
   3  12   3      517.30      519.68     21.66 o 
   4  12   3        0.39       10.63      7.36 o 
   5  12   3     1438.97     1210.19     33.60 o 
   6  12   3      732.44      692.01     28.20 o 
   7  12   3       11.52       11.17      7.41 o 
   8  12   3       15.21       13.43      7.23 o 
   9  12   3     1255.31     1306.59     46.37 o 
  10  12   3      361.34      387.01     33.03 o 
  11  12   3        4.89       14.04     13.54 o 
  12  12   3      160.45      176.64     24.08 o 
  13  12   3       11.41        5.73     14.49 o 
  14  12   3       38.46       18.80     26.66 o 
   1  13   3      371.87      374.28     19.41 o 
   2  13   3        2.53       10.61      8.93 o 
   3  13   3      142.48      148.28     15.31 o 
   4  13   3        0.66        6.01      7.78 o 
   5  13   3      410.21      424.05     24.30 o 
   6  13   3        0.29       -3.37     10.64 o 
   7  13   3      557.04      560.94     29.87 o 
   8  13   3     1566.75     1526.24     56.18 o 
   9  13   3      289.20      291.75     28.45 o 
  10  13   3        6.08        0.12     13.96 o 
  11  13   3       38.17       47.75     17.43 o 
  12  13   3       50.69       51.23     16.64 o 
  13  13   3        3.31      -22.99     29.08 o 
  14  13   3        0.25       11.83     19.18 o 
   0  14   3       10.89       25.74     12.38 o 
   1  14   3      206.20      192.13     14.83 o 
   2  14   3        1.47        7.36      9.52 o 
   3  14   3      381.57      378.96     23.81 o 
   4  14   3       48.61       62.93     12.51 o 
   5  14   3      137.43      137.59     18.02 o 
   6  14   3      783.24      727.45     45.06 o 
   7  14   3       50.29       57.38     23.03 o 
   8  14   3      299.19      344.38     40.38 o 
   9  14   3      857.57      780.65     61.20 o 
  10  14   3       56.09       64.11     21.87 o 
  11  14   3       58.41       76.09     37.89 o 
   1  15   3       17.47        7.91      8.77 o 
   2  15   3       52.99       36.19      9.57 o 
   3  15   3      566.46      537.85     29.29 o 
   4  15   3      362.44      354.01     28.94 o 
   5  15   3       25.56        7.66     15.18 o 
   6  15   3        2.73        9.80     12.53 o 
   7  15   3       41.36      100.30     28.54 o 
   8  15   3        0.70       12.50     39.21 o 
   9  15   3       15.03        8.24     55.45 o 
   0  16   3      406.75      458.76     50.73 o 
   1  16   3      316.61      357.28     33.57 o 
   2  16   3      243.99      249.35     22.59 o 
   3  16   3      100.39       97.29     13.97 o 
   4  16   3       82.28       96.54     16.57 o 
   5  16   3       64.27       48.38     15.62 o 
   6  16   3       14.59        6.11     13.17 o 
   7  16   3       96.35       48.07     17.75 o 
   8  16   3       17.20       43.01     20.18 o 
   1  17   3        7.15       15.12     15.20 o 
   2  17   3       33.72       15.07     15.38 o 
   3  17   3       23.65       32.62     12.55 o 
   4  17   3       91.09      105.02     15.90 o 
   5  17   3       47.74       51.58     19.81 o 
   6  17   3       64.47       84.59     24.74 o 
   7  17   3       79.05       20.35     24.29 o 
   0   0   4    13687.12    12871.63     87.07 o 
   1   0   4   119877.66   113958.95    978.43 o 
   2   0   4    14832.59    14279.05     61.27 o 
   3   0   4     7438.13     7698.54    117.98 o 
   4   0   4     2550.89     2680.28     42.46 o 
   5   0   4     4060.48     3811.72    100.85 o 
   6   0   4     3872.58     4359.41    115.96 o 
   7   0   4        4.42       20.67     15.73 o 
   8   0   4      163.51      177.90     29.21 o 
   9   0   4     1777.77     1955.48     93.38 o 
  10   0   4     2236.62     2351.06    108.86 o 
  11   0   4       74.26       88.00     27.75 o 
  12   0   4      726.81      694.36     66.99 o 
  13   0   4       11.44       48.01     18.29 o 
  14   0   4      940.73      908.20    105.85 o 
  15   0   4        4.88       23.48     26.21 o 
  16   0   4      180.99      204.84     30.76 o 
  17   0   4      111.42      128.40     27.41 o 
  18   0   4       43.70       60.99     24.07 o 
   1   1   4     1193.74     1013.05      9.25 o 
   2   1   4    10970.16    10726.16     54.77 o 
   3   1   4      679.91      662.57     11.27 o 
   4   1   4      323.89      350.09     11.07 o 
   5   1   4     9220.88     9785.64    120.67 o 
   6   1   4       80.35       77.83     10.09 o 
   7   1   4       41.30       53.62     21.09 o 
   8   1   4      954.48     1013.84     45.65 o 
   9   1   4     1597.16     1594.39     59.70 o 
  10   1   4      474.80      489.21     35.92 o 
  11   1   4      422.17      400.95     34.75 o 
  12   1   4       17.30       12.10     10.31 o 
  13   1   4       19.23        4.52     21.98 o 
  14   1   4      343.05      316.98     25.07 o 
  15   1   4       96.33       99.46     25.68 o 
  16   1   4      522.10      492.98     38.99 o 
  17   1   4      151.97      159.40     20.25 o 
  18   1   4        9.08       33.64     15.98 o 
   0   2   4       14.58       32.62      2.77 o 
   1   2   4      940.65     1041.51      8.34 o 
   2   2   4      620.16      660.29     10.07 o 
   3   2   4     3476.04     3590.32     21.29 o 
   4   2   4       12.79       26.24      6.65 o 
   5   2   4     3904.93     4111.73     52.23 o 
   6   2   4     1670.65     1741.91    131.48 o 
   7   2   4       66.43       79.22     14.03 o 
   8   2   4     1735.97     1786.55     60.36 o 
   9   2   4     3006.43     3103.05    154.50 o 
  10   2   4      677.83      675.11     33.71 o 
  11   2   4      315.23      270.66     23.00 o 
  12   2   4        1.99      -10.23     12.04 o 
  13   2   4      640.24      620.79     38.16 o 
  14   2   4      909.92      953.40     41.60 o 
  15   2   4      100.74       63.56     15.29 o 
  16   2   4        1.84        8.57     14.44 o 
  17   2   4        0.35       25.57     13.08 o 
  18   2   4       85.50      119.02     24.17 o 
   1   3   4      243.54      254.07      4.14 o 
   2   3   4      752.96      845.80     10.28 o 
   3   3   4     2653.26     2743.03     21.55 o 
   4   3   4      358.38      343.84     15.70 o 
   5   3   4      284.43      351.70     17.82 o 
   6   3   4      771.33      873.37     21.48 o 
   7   3   4     2249.35     2269.16     42.81 o 
   8   3   4     1219.32     1288.79     30.65 o 
   9   3   4     4762.09     4820.85     62.69 o 
  10   3   4      701.56      746.90     35.00 o 
  11   3   4      374.78      339.61     26.16 o 
  12   3   4      713.95      774.52     39.35 o 
  13   3   4      543.33      472.09     38.37 o 
  14   3   4       15.52       24.40     14.74 o 
  15   3   4        0.02       16.40     10.26 o 
  16   3   4      208.61      250.01     24.69 o 
  17   3   4     1271.05     1342.77     56.03 o 
  18   3   4      237.07      154.10     38.96 o 
   0   4   4     1479.52     1614.51     18.15 o 
   1   4   4      450.42      408.41      6.90 o 
   2   4   4       90.27      111.55      5.78 o 
   3   4   4     1845.56     1963.15     27.65 o 
   4   4   4      612.00      664.60     16.30 o 
   5   4   4        6.41       13.05      5.56 o 
   6   4   4      157.12      117.59     11.48 o 
   7   4   4     6567.66     6926.84    158.44 o 
   8   4   4     3311.98     3367.15     45.96 o 
   9   4   4        4.66        9.33      5.67 o 
  10   4   4      986.18     1004.12     29.31 o 
  11   4   4     2046.68     1996.15     43.67 o 
  12   4   4       58.89       63.05     10.04 o 
  13   4   4      222.21      213.76     23.22 o 
  14   4   4     1486.50     1410.64     72.54 o 
  15   4   4        6.33      -11.06     13.14 o 
  16   4   4      648.58      647.02     37.93 o 
  17   4   4      415.02      506.38     35.02 o 
  18   4   4        4.60        7.03     25.79 o 
   1   5   4       52.42       46.82      3.55 o 
   2   5   4      281.09      246.39      6.59 o 
   3   5   4     2283.02     2298.05     30.11 o 
   4   5   4      934.09      965.88     24.19 o 
   5   5   4        5.13        7.98      4.58 o 
   6   5   4       28.15       46.64     11.21 o 
   7   5   4      288.33      315.87     19.25 o 
   8   5   4     1208.08     1193.63     38.23 o 
   9   5   4     3930.55     3908.89     73.59 o 
  10   5   4      957.37      950.33     39.24 o 
  11   5   4        2.75       -9.37     10.02 o 
  12   5   4      584.18      581.49     34.60 o 
  13   5   4      198.42      169.05     27.32 o 
  14   5   4        0.40        7.71     13.52 o 
  15   5   4        3.25       12.44     15.86 o 
  16   5   4        7.78       24.26     11.89 o 
  17   5   4      686.17      619.62     38.76 o 
  18   5   4       45.05       39.29     16.84 o 
   0   6   4     3547.48     3553.98     42.23 o 
   1   6   4      128.85      129.72      5.45 o 
   2   6   4      657.58      701.63     12.28 o 
   3   6   4       17.30        9.70      3.97 o 
   4   6   4      113.26       89.88      5.94 o 
   5   6   4      259.75      311.78     11.52 o 
   6   6   4        2.82        1.91      3.20 o 
   7   6   4       36.47       17.34      6.61 o 
   8   6   4      758.15      740.35     30.34 o 
   9   6   4      867.12      867.20     34.68 o 
  10   6   4       43.97       70.90     13.17 o 
  11   6   4     4001.27     3988.45     82.91 o 
  12   6   4       74.92       87.70     16.86 o 
  13   6   4      262.22      317.76     27.77 o 
  14   6   4      203.44      220.98     24.17 o 
  15   6   4      440.61      415.13     33.37 o 
  16   6   4       12.67       30.15     13.38 o 
  17   6   4        0.33       -7.85     19.24 o 
   1   7   4     1295.40     1283.09     17.51 o 
   2   7   4      175.37      186.75      7.53 o 
   3   7   4      846.05      909.67     20.27 o 
   4   7   4      243.03      258.49      8.05 o 
   5   7   4      547.92      548.73     14.90 o 
   6   7   4       47.47       73.87      6.57 o 
   7   7   4        0.05        6.93      3.98 o 
   8   7   4      648.23      639.16     24.92 o 
   9   7   4      222.40      228.67     17.24 o 
  10   7   4      178.24      172.00     17.71 o 
  11   7   4      295.73      301.88     23.98 o 
  12   7   4      820.81      850.96     41.00 o 
  13   7   4      142.72      152.68     19.52 o 
  14   7   4        8.98        6.09     10.97 o 
  15   7   4      218.73      211.90     31.40 o 
  16   7   4       56.39       76.94     22.82 o 
  17   7   4       33.83       10.61     24.98 o 
   0   8   4       17.90       33.15      5.12 o 
   1   8   4      605.71      672.22     12.30 o 
   2   8   4      356.45      345.80     10.74 o 
   3   8   4      341.79      322.87     13.14 o 
   4   8   4      426.14      444.45     15.72 o 
   5   8   4      256.02      253.13      9.36 o 
   6   8   4       98.47      108.86      7.48 o 
   7   8   4      150.97      133.18      8.56 o 
   8   8   4       65.05       74.48      7.64 o 
   9   8   4      916.27      895.33     32.05 o 
  10   8   4       17.82        7.79      8.72 o 
  11   8   4      836.33      822.51     33.95 o 
  12   8   4      204.52      186.78     18.13 o 
  13   8   4       35.03       31.97     22.97 o 
  14   8   4       86.67       90.19     24.13 o 
  15   8   4      118.38      131.02     26.01 o 
  16   8   4        2.52       -2.84     20.30 o 
  17   8   4        9.89       51.00     28.83 o 
   1   9   4      312.46      282.36      8.56 o 
   2   9   4      127.17      134.87      7.44 o 
   3   9   4        6.97        7.29      5.00 o 
   4   9   4      339.84      294.32     10.03 o 
   5   9   4     1278.54     1191.07     26.87 o 
   6   9   4       44.60       43.21      5.74 o 
   7   9   4     1774.41     1780.99     33.09 o 
   8   9   4      133.25      146.06     10.95 o 
   9   9   4      226.69      215.88     21.53 o 
  10   9   4        0.55       13.30     16.02 o 
  11   9   4      277.28      271.64     25.55 o 
  12   9   4      622.04      649.65     39.82 o 
  13   9   4       46.60       67.29     16.45 o 
  14   9   4      118.86       99.51     18.95 o 
  15   9   4      214.70      211.42     39.69 o 
  16   9   4      455.31      518.89     40.66 o 
   0  10   4       84.84       93.61      6.04 o 
   1  10   4      127.38      121.22      6.75 o 
   2  10   4       74.23       73.76      6.00 o 
   3  10   4      363.37      320.24     13.29 o 
   4  10   4      670.63      624.32     15.35 o 
   5  10   4     1078.78     1059.78     28.79 o 
   6  10   4       57.14       33.83     13.25 o 
   7  10   4      647.20      696.57     26.87 o 
   8  10   4       36.79       35.61     10.50 o 
   9  10   4     2208.36     2073.83     49.16 o 
  10  10   4        0.15       12.08     12.39 o 
  11  10   4       54.30       29.33     11.88 o 
  12  10   4      529.02      479.30     34.53 o 
  13  10   4      113.80      132.63     21.05 o 
  14  10   4      452.11      502.16     38.45 o 
  15  10   4        1.55       -0.40     48.62 o 
   1  11   4      268.79      283.85     12.65 o 
   2  11   4      520.83      500.72     17.65 o 
   3  11   4     2182.64     2106.30     34.29 o 
   4  11   4      216.42      216.36     12.95 o 
   5  11   4     1713.12     1663.55     34.54 o 
   6  11   4       98.83      107.60     10.90 o 
   7  11   4      194.54      188.25     15.35 o 
   8  11   4      603.06      543.97     25.28 o 
   9  11   4      269.34      280.06     19.56 o 
  10  11   4        3.54        7.24      8.22 o 
  11  11   4      709.09      702.01     31.70 o 
  12  11   4       67.58       65.99     17.35 o 
  13  11   4       47.25       78.53     20.18 o 
  14  11   4      123.66      159.66     30.52 o 
  15  11   4      106.57      129.58     42.64 o 
   0  12   4       26.63       38.40     11.12 o 
   1  12   4      985.97      979.25     29.45 o 
   2  12   4      171.62      185.49     13.83 o 
   3  12   4      570.66      540.97     20.32 o 
   4  12   4      673.56      675.25     21.20 o 
   5  12   4      357.14      360.66     17.33 o 
   6  12   4      936.83      984.15     30.21 o 
   7  12   4      716.75      709.52     28.82 o 
   8  12   4        0.30       10.18      8.12 o 
   9  12   4      351.10      344.30     22.05 o 
  10  12   4        0.12       11.90     11.17 o 
  11  12   4      232.40      179.31     24.68 o 
  12  12   4       63.01       43.85     15.40 o 
  13  12   4        8.37      -10.21     14.25 o 
  14  12   4        0.00       31.93     32.99 o 
   1  13   4       39.00       37.20      7.82 o 
   2  13   4      232.96      200.00     20.46 o 
   3  13   4       37.28       54.92      9.89 o 
   4  13   4       29.12       29.45      8.12 o 
   5  13   4     1636.39     1512.71     36.75 o 
   6  13   4        4.86        6.29     10.34 o 
   7  13   4      292.04      293.52     27.67 o 
   8  13   4     1439.21     1364.55     47.85 o 
   9  13   4      674.20      852.70     68.71 o 
  10  13   4       80.21       69.36     17.53 o 
  11  13   4        0.02       -3.60     14.04 o 
  12  13   4       34.28        2.87     18.07 o 
  13  13   4       26.74       80.98     37.81 o 
  14  13   4       57.11       91.74     34.89 o 
   0  14   4      168.50      144.64     19.82 o 
   1  14   4      259.77      242.90     16.77 o 
   2  14   4        0.41       12.74      9.55 o 
   3  14   4       26.81       30.14     10.54 o 
   4  14   4        3.02        2.97      9.53 o 
   5  14   4        0.87      -14.48      9.66 o 
   6  14   4      202.79      213.11     19.61 o 
   7  14   4      240.85      269.81     27.60 o 
   8  14   4       59.64       32.42     23.65 o 
   9  14   4      117.14      111.07     44.08 o 
  10  14   4       53.94       43.82     24.25 o 
  11  14   4      229.02      310.26     57.83 o 
   1  15   4      113.31      107.12     14.11 o 
   2  15   4       47.20       65.90     12.87 o 
   3  15   4      165.96      153.30     17.38 o 
   4  15   4       56.07       28.98     14.16 o 
   5  15   4      254.54      293.65     25.29 o 
   6  15   4      455.02      414.57     30.11 o 
   7  15   4       73.88       93.92     22.26 o 
   8  15   4       13.97       21.54     13.83 o 
   9  15   4      718.90      705.71     48.04 o 
   0  16   4       18.20        2.23     22.40 o 
   1  16   4       16.52       21.72     15.66 o 
   2  16   4        7.71       26.08     13.80 o 
   3  16   4      582.92      649.72     33.43 o 
   4  16   4      249.26      262.74     22.27 o 
   5  16   4       11.28       16.63     21.78 o 
   6  16   4      430.80      439.95     33.00 o 
   7  16   4      615.59      778.63     50.01 o 
   8  16   4        8.90       53.21     32.03 o 
   1  17   4        4.61       19.99     12.58 o 
   2  17   4      232.19      264.73     30.06 o 
   3  17   4       70.06       96.87     14.11 o 
   4  17   4      271.97      364.92     34.31 o 
   5  17   4      124.63      215.78     33.45 o 
   6  17   4       91.64      122.66     48.42 o 
   7  17   4      396.70      354.28     60.86 o 
   1   1   5      499.27      498.16      7.35 o 
   2   1   5      103.48      118.12      4.06 o 
   3   1   5     8467.91     8504.84     41.57 o 
   4   1   5     1416.71     1391.29     20.75 o 
   5   1   5       78.13       53.60      7.60 o 
   6   1   5      301.60      340.96     25.19 o 
   7   1   5      871.33      936.97     31.49 o 
   8   1   5     1918.02     1986.11     47.77 o 
   9   1   5     1121.52     1099.72     50.88 o 
  10   1   5      760.68      743.29     58.43 o 
  11   1   5      127.87      112.91     21.18 o 
  12   1   5      165.43      186.91     25.83 o 
  13   1   5      419.85      443.36     33.14 o 
  14   1   5      117.83      112.35     20.04 o 
  15   1   5       83.31       60.56     14.13 o 
  16   1   5       19.89       33.37     11.95 o 
  17   1   5       61.04       91.23     17.67 o 
  18   1   5       12.08      -28.86     38.69 o 
   0   2   5    11675.90    11147.20     66.59 o 
   1   2   5      217.27      220.20      4.65 o 
   2   2   5      819.93      752.59      7.75 o 
   3   2   5      130.52      158.73      4.91 o 
   4   2   5        8.50       19.64      4.82 o 
   5   2   5     6257.18     6043.75     96.71 o 
   6   2   5     5314.66     5615.65     68.64 o 
   7   2   5      310.81      286.81     17.60 o 
   8   2   5      232.62      214.37     15.98 o 
   9   2   5     3110.79     3070.64     60.74 o 
  10   2   5      130.95      150.53     15.58 o 
  11   2   5      424.96      413.30     22.40 o 
  12   2   5       70.14       63.61     11.92 o 
  13   2   5        0.06      -12.27      9.91 o 
  14   2   5     1044.20     1018.80     40.19 o 
  15   2   5      206.27      180.12     22.61 o 
  16   2   5        1.44        3.94     13.21 o 
  17   2   5        2.08       -5.99     11.47 o 
  18   2   5        5.69       12.74     21.89 o 
   1   3   5     1329.77     1264.13      9.86 o 
   2   3   5      403.89      486.54      7.78 o 
   3   3   5      466.71      592.08     15.87 o 
   4   3   5     2684.95     2661.57     36.95 o 
   5   3   5    10883.29    11268.28     94.42 o 
   6   3   5       83.43       91.38     10.27 o 
   7   3   5      239.32      307.55     27.34 o 
   8   3   5     1276.40     1316.11     36.24 o 
   9   3   5     1589.22     1647.29     56.00 o 
  10   3   5       27.65       25.87      7.71 o 
  11   3   5      182.25      184.45     19.18 o 
  12   3   5        0.10       -2.86      7.30 o 
  13   3   5      140.70      125.30     13.81 o 
  14   3   5       13.03       39.33     17.85 o 
  15   3   5      234.07      237.30     26.98 o 
  16   3   5       26.38       19.95     14.39 o 
  17   3   5      232.68      229.34     29.52 o 
  18   3   5        1.63       25.11     28.09 o 
   0   4   5       99.94       62.44      5.51 o 
   1   4   5     2782.81     2757.54     24.72 o 
   2   4   5      172.18      154.23      5.01 o 
   3   4   5     5454.35     5445.75     52.96 o 
   4   4   5        4.05        5.27      3.24 o 
   5   4   5      350.90      359.51     19.07 o 
   6   4   5        0.02        7.09     11.09 o 
   7   4   5        3.10        6.53     10.03 o 
   8   4   5       36.59       45.27      9.93 o 
   9   4   5     1282.41     1274.80     31.28 o 
  10   4   5       26.92       16.85      6.25 o 
  11   4   5       16.74        8.61      7.51 o 
  12   4   5      131.41      126.50     18.03 o 
  13   4   5      212.46      216.17     24.12 o 
  14   4   5     1139.97     1093.92     51.46 o 
  15   4   5      112.81       98.86     19.51 o 
  16   4   5       21.76       47.23     14.36 o 
  17   4   5       53.79       59.96     15.97 o 
  18   4   5        6.64       -0.84     19.39 o 
   1   5   5     1968.89     2019.76     20.16 o 
   2   5   5      398.86      358.32      9.37 o 
   3   5   5     1844.27     1966.41     26.33 o 
   4   5   5     2780.99     2915.18     25.53 o 
   5   5   5       83.74      119.73      9.16 o 
   6   5   5     1278.51     1316.28     30.97 o 
   7   5   5      358.11      391.82     20.92 o 
   8   5   5       34.91       49.00     11.91 o 
   9   5   5        0.22        4.64     11.96 o 
  10   5   5      447.54      438.44     31.03 o 
  11   5   5        0.42      -15.57     10.38 o 
  12   5   5     1704.39     1698.26     58.04 o 
  13   5   5      124.10      164.79     20.72 o 
  14   5   5      607.17      584.37     38.06 o 
  15   5   5       19.18       23.27     14.07 o 
  16   5   5      677.65      683.57     44.37 o 
  17   5   5      374.02      401.82     31.47 o 
   0   6   5     3984.71     3565.49     42.69 o 
   1   6   5     2480.64     2522.35     24.92 o 
   2   6   5      164.84      151.73      6.26 o 
   3   6   5       92.00       91.80      6.69 o 
   4   6   5      136.11      133.34      6.97 o 
   5   6   5      372.55      341.20     14.62 o 
   6   6   5      638.49      601.59     21.15 o 
   7   6   5       51.53       58.02      8.86 o 
   8   6   5       16.38       18.70      7.02 o 
   9   6   5      203.98      230.45     19.07 o 
  10   6   5      430.25      384.05     25.58 o 
  11   6   5      978.73      926.83     40.55 o 
  12   6   5      769.09      798.95     40.00 o 
  13   6   5      113.31      158.91     21.00 o 
  14   6   5     2052.80     2043.50     69.32 o 
  15   6   5      260.69      246.51     26.29 o 
  16   6   5        1.26        4.21     16.46 o 
  17   6   5      346.72      399.23     64.14 o 
   1   7   5       38.14       34.19      3.65 o 
   2   7   5       78.03       61.11      4.90 o 
   3   7   5       33.17       41.94      5.83 o 
   4   7   5      451.40      464.47     15.47 o 
   5   7   5      237.42      235.10     10.72 o 
   6   7   5      111.04      111.95     14.61 o 
   7   7   5      122.69      102.56     10.26 o 
   8   7   5     1085.86     1010.49     22.94 o 
   9   7   5     5151.10     5029.23     74.09 o 
  10   7   5       36.92       34.35     14.23 o 
  11   7   5     2375.12     2471.34     65.87 o 
  12   7   5      869.05      818.52     46.47 o 
  13   7   5      486.07      488.40     33.26 o 
  14   7   5        4.28      -13.23     45.69 o 
  15   7   5     1035.69     1136.69     70.64 o 
  16   7   5      214.22      197.98     55.06 o 
  17   7   5        0.23        0.05     21.85 o 
   0   8   5      222.40      241.29     14.06 o 
   1   8   5      185.23      198.11      7.71 o 
   2   8   5       10.30       10.60      3.48 o 
   3   8   5      889.47      837.21     19.66 o 
   4   8   5      489.78      539.19     16.42 o 
   5   8   5       38.05       42.09      7.23 o 
   6   8   5     3126.48     3054.79     41.09 o 
   7   8   5     1520.84     1420.33     34.05 o 
   8   8   5        0.50       13.84      6.99 o 
   9   8   5     1908.81     1842.24     44.83 o 
  10   8   5      254.34      262.23     18.83 o 
  11   8   5      186.78      197.42     22.07 o 
  12   8   5      322.06      338.90     29.68 o 
  13   8   5       85.30       88.18     18.32 o 
  14   8   5       43.79       25.21     14.42 o 
  15   8   5       93.51      124.56     21.27 o 
  16   8   5       64.20       75.79     30.66 o 
  17   8   5      299.92      448.07     67.70 o 
   1   9   5      189.02      201.41      7.16 o 
   2   9   5     2719.81     2682.30     32.66 o 
   3   9   5      433.34      431.91     14.98 o 
   4   9   5        5.49        5.78      5.24 o 
   5   9   5       85.20      117.80     10.62 o 
   6   9   5      468.90      495.91     17.21 o 
   7   9   5       41.33       41.71     10.92 o 
   8   9   5     1188.94     1108.21     44.38 o 
   9   9   5      124.45      129.03     17.48 o 
  10   9   5      217.29      204.94     21.93 o 
  11   9   5        6.60       16.66     11.91 o 
  12   9   5      114.72      100.97     16.93 o 
  13   9   5       76.93       88.35     17.91 o 
  14   9   5       28.53       31.03     14.92 o 
  15   9   5      305.43      329.00     40.44 o 
  16   9   5        4.71        5.82     16.61 o 
   0  10   5      763.05      743.00     34.00 o 
   1  10   5      884.45      829.48     15.48 o 
   2  10   5       95.18      109.54      7.35 o 
   3  10   5      592.06      682.73     19.20 o 
   4  10   5        4.98        6.64      5.02 o 
   5  10   5     2057.72     1896.69     35.65 o 
   6  10   5       45.21       77.06     14.05 o 
   7  10   5       17.60        9.96      7.56 o 
   8  10   5        5.09        8.02      7.98 o 
   9  10   5      353.84      342.01     25.67 o 
  10  10   5        0.95        8.18      8.88 o 
  11  10   5       15.70       11.03     13.36 o 
  12  10   5      204.50      249.69     26.79 o 
  13  10   5       50.18       93.34     19.15 o 
  14  10   5      102.31       96.24     19.72 o 
  15  10   5       64.67       92.09     20.04 o 
   1  11   5        5.35        3.92      5.67 o 
   2  11   5      477.54      499.52     16.43 o 
   3  11   5      899.07      878.32     22.45 o 
   4  11   5     1519.75     1552.63     30.83 o 
   5  11   5     2429.74     2348.21     41.01 o 
   6  11   5     1233.20     1156.89     32.04 o 
   7  11   5      272.18      247.70     17.14 o 
   8  11   5      162.42      157.44     15.13 o 
   9  11   5      580.90      564.88     26.95 o 
  10  11   5       24.42       15.76      8.00 o 
  11  11   5      101.55       96.12     14.47 o 
  12  11   5       42.90       23.53      9.33 o 
  13  11   5      109.03      123.56     21.01 o 
  14  11   5      126.85       94.23     26.20 o 
  15  11   5       31.24       46.46     34.72 o 
   0  12   5       79.26       83.75     14.32 o 
   1  12   5     4074.50     3936.61     64.27 o 
   2  12   5        2.23       -9.59      6.69 o 
   3  12   5     3875.86     3710.54     54.41 o 
   4  12   5     1930.12     1907.60     39.65 o 
   5  12   5       60.87       40.49      7.70 o 
   6  12   5        2.12        6.32      7.07 o 
   7  12   5       80.73       84.65     11.41 o 
   8  12   5       83.60       75.51     15.61 o 
   9  12   5       17.35       20.70      8.77 o 
  10  12   5        3.69       -5.46      9.11 o 
  11  12   5       81.82       75.76     23.66 o 
  12  12   5       14.46       31.69     15.16 o 
  13  12   5        6.13       29.70     19.06 o 
  14  12   5        4.22       24.84     30.20 o 
   1  13   5       71.47       50.99      9.93 o 
   2  13   5      154.75      168.43     15.74 o 
   3  13   5      489.53      492.17     22.79 o 
   4  13   5        7.62        8.51      7.42 o 
   5  13   5      490.25      517.70     22.11 o 
   6  13   5      978.49      956.12     32.49 o 
   7  13   5        3.88        3.15      8.24 o 
   8  13   5       17.02       24.55     11.97 o 
   9  13   5        6.04       -2.73     20.98 o 
  10  13   5       24.76       26.80     19.48 o 
  11  13   5       76.29      108.44     26.00 o 
  12  13   5      122.42      157.07     45.98 o 
   0  14   5      234.93      255.45     24.71 o 
   1  14   5        5.54        2.12      8.64 o 
   2  14   5       12.01       14.14      9.04 o 
   3  14   5        8.12       29.40     10.45 o 
   4  14   5      461.51      430.28     26.24 o 
   5  14   5        8.78       20.11      8.71 o 
   6  14   5        0.94      -11.21      9.36 o 
   7  14   5        3.05       -1.56     10.78 o 
   8  14   5      110.73       95.29     15.34 o 
   9  14   5       25.30        3.21     13.06 o 
  10  14   5       33.89       46.57     17.07 o 
  11  14   5       28.37       39.75     29.08 o 
   1  15   5        6.26       11.41     13.03 o 
   2  15   5      317.88      408.79     25.77 o 
   3  15   5       15.07       10.72      9.35 o 
   4  15   5        2.15        2.24     10.42 o 
   5  15   5       49.91       59.41     12.58 o 
   6  15   5      296.28      353.27     28.59 o 
   7  15   5        0.01       -2.51     14.28 o 
   8  15   5      241.10      248.86     29.49 o 
   9  15   5      590.24      633.50     55.54 o 
   0  16   5       21.90       34.39     18.18 o 
   1  16   5      209.10      239.55     20.42 o 
   2  16   5        3.80       -3.84      9.28 o 
   3  16   5       59.67       84.52     19.13 o 
   4  16   5        9.58       25.11     10.13 o 
   5  16   5        8.14       -2.18     12.13 o 
   6  16   5       16.71       33.71     14.34 o 
   7  16   5      165.80      142.18     34.82 o 
   8  16   5        4.62       20.40     18.99 o 
   1  17   5        6.75       14.91     10.82 o 
   2  17   5      334.89      392.05     31.37 o 
   3  17   5       29.94       33.75     13.91 o 
   4  17   5        3.99       28.50     15.75 o 
   5  17   5      133.83      174.33     47.00 o 
   6  17   5        0.12      -31.83     21.42 o 
   0   0   6     8616.43     8988.76     89.04 o 
   1   0   6    16349.02    16860.94     76.37 o 
   2   0   6    23375.54    22391.46    178.17 o 
   3   0   6    21104.42    21040.36    154.29 o 
   4   0   6      394.97      430.50     20.75 o 
   5   0   6     1873.67     1932.01     38.69 o 
   6   0   6        6.84       36.57     13.26 o 
   7   0   6      663.09      636.74     32.39 o 
   8   0   6       25.93       15.81     10.50 o 
   9   0   6     1201.90     1129.06     47.48 o 
  10   0   6        0.53       -6.03     15.78 o 
  11   0   6      307.21      305.72     29.51 o 
  12   0   6      776.64      745.18     44.52 o 
  13   0   6      196.77      214.47     26.38 o 
  14   0   6        3.26        5.45     12.08 o 
  15   0   6      127.17      120.03     18.32 o 
  16   0   6       81.98       75.24     21.71 o 
  17   0   6      168.14      162.70     42.30 o 
  18   0   6        3.73       48.18     31.45 o 
   1   1   6      641.71      628.52      9.78 o 
   2   1   6      226.52      210.93      5.43 o 
   3   1   6     5518.65     5363.60     30.25 o 
   4   1   6       41.74       22.95      3.82 o 
   5   1   6     1926.50     2174.94     51.01 o 
   6   1   6     4995.08     5421.15     62.55 o 
   7   1   6     1252.51     1252.52     31.91 o 
   8   1   6      877.82      876.02     28.42 o 
   9   1   6      425.82      512.63     22.91 o 
  10   1   6      680.88      660.99     31.69 o 
  11   1   6      257.48      244.35     31.92 o 
  12   1   6       55.80       73.07     13.86 o 
  13   1   6        8.43       13.31     20.52 o 
  14   1   6      257.70      253.40     21.36 o 
  15   1   6       66.61      102.77     16.90 o 
  16   1   6        5.64       12.59     10.09 o 
  17   1   6       61.72       30.92     14.14 o 
  18   1   6      297.95      345.98     58.40 o 
   0   2   6     2857.75     2962.56     45.30 o 
   1   2   6       68.94       55.40      2.89 o 
   2   2   6      936.96      953.50     11.53 o 
   3   2   6     4253.33     4607.63     37.65 o 
   4   2   6     2400.55     2643.99     24.84 o 
   5   2   6      852.93      826.24     18.60 o 
   6   2   6        6.44       15.90      7.37 o 
   7   2   6      108.69       72.02      8.71 o 
   8   2   6      144.49      136.87     14.40 o 
   9   2   6      510.79      537.55     26.62 o 
  10   2   6        0.68       -2.13      7.59 o 
  11   2   6       41.93       21.60     11.05 o 
  12   2   6      383.42      403.01     27.72 o 
  13   2   6        0.35       -7.98      9.88 o 
  14   2   6      108.77       94.85     18.16 o 
  15   2   6      176.32      190.62     24.84 o 
  16   2   6       18.33       30.42     13.20 o 
  17   2   6      169.76      149.65     17.40 o 
  18   2   6      259.81      334.98     59.08 o 
   1   3   6      439.55      499.51      8.10 o 
   2   3   6     3346.45     3377.72     19.23 o 
   3   3   6     2168.56     2297.62     24.06 o 
   4   3   6     4474.74     4780.30     36.05 o 
   5   3   6       92.26       79.09      5.53 o 
   6   3   6     4824.32     5303.64     75.40 o 
   7   3   6       16.28        6.03      6.10 o 
   8   3   6     1913.86     1850.05     74.82 o 
   9   3   6      588.21      613.05     27.40 o 
  10   3   6       94.88       61.39     10.75 o 
  11   3   6     1656.85     1601.81     42.03 o 
  12   3   6     1387.74     1308.20     40.20 o 
  13   3   6      605.37      537.37     35.35 o 
  14   3   6      479.66      413.84     33.06 o 
  15   3   6       14.37       61.13     16.74 o 
  16   3   6      296.87      339.02     33.22 o 
  17   3   6      887.49      950.71     47.64 o 
  18   3   6       91.78       77.17     20.91 o 
   0   4   6     2029.38     2042.46     21.89 o 
   1   4   6       46.74       75.28      3.42 o 
   2   4   6     3564.13     3477.06     27.13 o 
   3   4   6     1290.15     1234.50     17.78 o 
   4   4   6        9.57        8.65      2.93 o 
   5   4   6        7.14        7.02      5.49 o 
   6   4   6     1525.10     1584.22     31.18 o 
   7   4   6     1300.69     1263.21     50.57 o 
   8   4   6        3.93        6.84     23.41 o 
   9   4   6       67.42       61.69     11.29 o 
  10   4   6      302.82      294.36     22.95 o 
  11   4   6      427.04      338.86     22.56 o 
  12   4   6     1114.16     1065.97     46.37 o 
  13   4   6       20.25       35.23     13.55 o 
  14   4   6     1604.16     1655.14     63.17 o 
  15   4   6      113.38      138.88     21.61 o 
  16   4   6        7.29       35.33     14.54 o 
  17   4   6        8.17       22.65     12.35 o 
  18   4   6      272.69      315.76     54.06 o 
   1   5   6       37.70       30.06      2.41 o 
   2   5   6      151.57      172.52      7.38 o 
   3   5   6      330.54      374.92     10.66 o 
   4   5   6     2811.47     3070.63     27.26 o 
   5   5   6     1017.63     1064.29     20.29 o 
   6   5   6      368.60      330.73     15.02 o 
   7   5   6       11.93       12.87      7.36 o 
   8   5   6       23.81       45.58     10.20 o 
   9   5   6     3088.66     2995.10     65.80 o 
  10   5   6      206.97      223.64     27.48 o 
  11   5   6      286.11      256.55     22.56 o 
  12   5   6     2317.13     2336.42     69.21 o 
  13   5   6       70.12       50.28     22.37 o 
  14   5   6      677.19      678.73     41.09 o 
  15   5   6       36.29       39.39     13.88 o 
  16   5   6      279.89      223.65     26.21 o 
  17   5   6      183.03      142.06     23.05 o 
   0   6   6      146.07      160.68      7.86 o 
   1   6   6     1593.12     1659.63     20.88 o 
   2   6   6      888.46      927.24     28.32 o 
   3   6   6     1622.88     1699.25     25.63 o 
   4   6   6     1110.39     1086.59     20.60 o 
   5   6   6     1137.79     1289.20     21.13 o 
   6   6   6      104.39       99.77      8.80 o 
   7   6   6      725.71      698.16     24.46 o 
   8   6   6      166.41      171.94     13.83 o 
   9   6   6       95.43      100.79     12.46 o 
  10   6   6      473.46      443.37     27.51 o 
  11   6   6     1094.13     1127.89     45.17 o 
  12   6   6        0.09       22.09     17.15 o 
  13   6   6       26.76       24.77     11.93 o 
  14   6   6      841.96      765.52     43.12 o 
  15   6   6      190.52      203.20     32.69 o 
  16   6   6      200.19      157.50     28.59 o 
  17   6   6       86.69       60.34     30.08 o 
   1   7   6      880.14      847.36     15.71 o 
   2   7   6      175.29      199.56      7.63 o 
   3   7   6      529.69      546.93     15.47 o 
   4   7   6       13.79        5.39      4.71 o 
   5   7   6      257.09      318.21     10.70 o 
   6   7   6      166.58      194.43     11.65 o 
   7   7   6       56.59       69.31      9.16 o 
   8   7   6     1545.87     1552.43     38.90 o 
   9   7   6      534.05      463.22     25.98 o 
  10   7   6      208.92      229.03     18.36 o 
  11   7   6      117.93      115.32     14.08 o 
  12   7   6       98.42      119.79     15.69 o 
  13   7   6      778.69      735.49     53.69 o 
  14   7   6       80.51       50.87     29.01 o 
  15   7   6       70.80       27.22     17.13 o 
  16   7   6      397.56      391.04     44.34 o 
  17   7   6       11.33       31.53     24.14 o 
   0   8   6      226.41      255.95     14.45 o 
   1   8   6       50.24       62.19      6.01 o 
   2   8   6     1651.60     1629.83     22.24 o 
   3   8   6     3061.97     2999.46     36.96 o 
   4   8   6        3.18        2.64      4.57 o 
   5   8   6       75.79       97.06     11.90 o 
   6   8   6      427.47      379.62     16.46 o 
   7   8   6      397.07      372.20     17.49 o 
   8   8   6      712.64      703.69     26.03 o 
   9   8   6      141.17      138.28     13.63 o 
  10   8   6       87.53       90.07     18.46 o 
  11   8   6      276.94      267.57     25.18 o 
  12   8   6       65.60       82.63     16.81 o 
  13   8   6      132.00      161.16     29.10 o 
  14   8   6        4.89        6.47     12.68 o 
  15   8   6      136.02      130.82     26.44 o 
  16   8   6       13.34       29.39     17.13 o 
  17   8   6       99.83      134.08     47.01 o 
   1   9   6      100.85       91.38      5.08 o 
   2   9   6     1605.13     1529.98     22.86 o 
   3   9   6      913.63      956.23     22.03 o 
   4   9   6     1214.57     1158.97     25.03 o 
   5   9   6     4203.11     4127.53     51.25 o 
   6   9   6     2696.38     2697.98     46.56 o 
   7   9   6        9.70       11.52     10.05 o 
   8   9   6        2.64       14.28     12.28 o 
   9   9   6      176.63      178.03     20.78 o 
  10   9   6        0.02        1.07     10.27 o 
  11   9   6      128.65      140.81     23.40 o 
  12   9   6        0.10       -2.71     13.27 o 
  13   9   6        0.86       14.56     10.56 o 
  14   9   6        8.27       29.07     14.20 o 
  15   9   6       35.29       73.62     20.11 o 
  16   9   6      462.15      497.52     48.56 o 
   0  10   6     3126.69     3130.94     59.27 o 
   1  10   6     1884.12     1730.84     26.00 o 
   2  10   6      470.42      454.48     15.08 o 
   3  10   6     2102.60     1992.34     32.67 o 
   4  10   6       92.17       75.03      7.92 o 
   5  10   6      903.92      928.35     25.56 o 
   6  10   6        0.06       11.38      6.46 o 
   7  10   6      142.56      115.14     11.75 o 
   8  10   6      563.92      522.93     25.14 o 
   9  10   6     1161.54     1060.66     36.50 o 
  10  10   6      164.72      178.84     25.10 o 
  11  10   6      239.44      230.86     24.78 o 
  12  10   6       77.88       98.95     33.20 o 
  13  10   6      199.82      174.50     23.03 o 
  14  10   6      193.41      208.54     25.95 o 
  15  10   6      249.18      271.91     29.29 o 
   1  11   6      249.56      219.12     14.42 o 
   2  11   6      343.49      327.70     16.36 o 
   3  11   6     5082.08     4978.67     53.14 o 
   4  11   6     4201.73     4114.69     50.39 o 
   5  11   6      452.66      444.84     18.71 o 
   6  11   6      533.91      492.72     20.23 o 
   7  11   6      491.52      443.80     21.25 o 
   8  11   6        6.83        7.06      7.66 o 
   9  11   6       56.09       48.94     10.16 o 
  10  11   6      137.00      153.89     18.90 o 
  11  11   6      633.60      602.89     35.36 o 
  12  11   6      281.82      262.82     21.34 o 
  13  11   6       86.00      120.22     25.63 o 
  14  11   6       47.60       45.72     25.53 o 
  15  11   6        4.35       29.27     26.24 o 
   0  12   6     1882.37     1855.50     58.92 o 
   1  12   6      281.16      270.23     18.75 o 
   2  12   6      503.08      462.96     21.52 o 
   3  12   6       38.27       38.44      8.44 o 
   4  12   6      243.58      238.90     15.09 o 
   5  12   6     1736.53     1762.01     42.05 o 
   6  12   6       14.22       19.89      8.09 o 
   7  12   6      140.92      145.68     13.62 o 
   8  12   6      423.05      384.17     21.11 o 
   9  12   6      104.87       99.03     11.97 o 
  10  12   6       15.84       25.49     10.76 o 
  11  12   6       32.60       21.69     10.64 o 
  12  12   6        0.15       -2.73     13.01 o 
  13  12   6      121.51      103.05     25.91 o 
  14  12   6      562.71      637.45     78.33 o 
   1  13   6      134.80      155.35     18.38 o 
   2  13   6        0.52        6.77      7.43 o 
   3  13   6        6.69        6.18      6.97 o 
   4  13   6       26.18       17.55      7.38 o 
   5  13   6      134.85      144.29     14.47 o 
   6  13   6      466.20      506.72     24.28 o 
   7  13   6      142.27      148.85     15.59 o 
   8  13   6      293.02      294.82     21.12 o 
   9  13   6        1.52        0.75     11.80 o 
  10  13   6        9.88       36.44     13.47 o 
  11  13   6      270.25      370.57     36.56 o 
  12  13   6      252.23      165.83     44.01 o 
   0  14   6       53.66       75.06     21.08 o 
   1  14   6        5.12        4.26     11.04 o 
   2  14   6        5.57      -11.43      9.54 o 
   3  14   6        0.42       -1.92      7.93 o 
   4  14   6      235.45      218.44     17.21 o 
   5  14   6      152.30      156.66     16.48 o 
   6  14   6       85.37       78.74     13.35 o 
   7  14   6      126.61      176.09     20.52 o 
   8  14   6      225.73      253.78     24.34 o 
   9  14   6      774.21      897.71     52.58 o 
  10  14   6        2.94       15.58     13.16 o 
  11  14   6        4.88       -8.77     18.97 o 
   1  15   6      245.43      274.41     21.59 o 
   2  15   6        0.97       -1.40      9.57 o 
   3  15   6        0.06       -7.53     10.06 o 
   4  15   6        3.96       14.75     12.44 o 
   5  15   6       42.48       48.75     12.97 o 
   6  15   6        7.33       27.08     14.72 o 
   7  15   6      272.25      337.62     27.40 o 
   8  15   6       25.06       12.72     14.32 o 
   9  15   6       82.67      119.84     26.92 o 
   0  16   6       79.40      131.87     28.14 o 
   1  16   6      209.01      237.73     25.55 o 
   2  16   6        0.52       22.75     10.16 o 
   3  16   6       22.90       42.15     10.79 o 
   4  16   6      114.81      117.17     16.80 o 
   5  16   6      143.52      146.42     19.67 o 
   6  16   6      207.51      223.34     24.77 o 
   7  16   6      141.24      210.08     48.31 o 
   1  17   6        0.92      -15.96     12.90 o 
   2  17   6        6.28        7.96     18.14 o 
   3  17   6       38.94       34.81     17.16 o 
   4  17   6      636.02      832.28     60.69 o 
   5  17   6      257.42      272.25     36.83 o 
   6  17   6      464.02      498.65    122.58 o 
   1   1   7     1871.18     1885.60     23.19 o 
   2   1   7      115.09      105.87      4.67 o 
   3   1   7     9192.57     9152.48     88.08 o 
   4   1   7        0.36        1.74      4.49 o 
   5   1   7      658.24      694.29     21.70 o 
   6   1   7      368.31      401.88     15.44 o 
   7   1   7        9.51       16.83      8.17 o 
   8   1   7       46.89       67.38     10.17 o 
   9   1   7      636.70      673.04     26.91 o 
  10   1   7        0.77       -0.92      7.27 o 
  11   1   7      422.67      403.52     23.36 o 
  12   1   7      224.37      198.77     17.55 o 
  13   1   7      950.81      893.65     36.17 o 
  14   1   7      166.75      198.89     19.16 o 
  15   1   7       22.56       42.86     12.92 o 
  16   1   7       24.16       19.68     11.26 o 
  17   1   7       71.05       63.67     19.87 o 
  18   1   7        4.41       -6.56     24.95 o 
   0   2   7     9758.22     9950.61     77.53 o 
   1   2   7     1968.86     2075.72     16.96 o 
   2   2   7     1668.21     1791.00     16.77 o 
   3   2   7       65.26       45.82      3.70 o 
   4   2   7       62.60       49.16      3.76 o 
   5   2   7     1232.86     1382.35     19.61 o 
   6   2   7      154.93      166.29     11.49 o 
   7   2   7       52.46       37.93     11.54 o 
   8   2   7     1453.26     1445.20     36.85 o 
   9   2   7      713.66      708.72     27.19 o 
  10   2   7      414.17      425.58     22.34 o 
  11   2   7      196.62      202.00     16.52 o 
  12   2   7       43.31       58.32     11.86 o 
  13   2   7       44.37       52.08     10.71 o 
  14   2   7       52.67       41.80     15.14 o 
  15   2   7      212.40      212.92     21.31 o 
  16   2   7      153.87      162.71     20.43 o 
  17   2   7        0.28        4.86     11.92 o 
  18   2   7        4.12       -2.70     22.34 o 
   1   3   7       31.14       73.83      3.86 o 
   2   3   7     4194.57     4699.46     27.13 o 
   3   3   7     4523.52     4990.13     38.23 o 
   4   3   7      169.59      238.22      8.89 o 
   5   3   7     2229.15     2209.87     22.80 o 
   6   3   7      155.02      115.63      7.32 o 
   7   3   7      161.40      157.13     12.47 o 
   8   3   7       49.92       68.71     30.08 o 
   9   3   7      314.33      294.62     23.10 o 
  10   3   7       21.98       36.79      8.31 o 
  11   3   7       93.12      126.93     16.73 o 
  12   3   7      328.86      399.85     20.90 o 
  13   3   7      211.00      174.98     18.43 o 
  14   3   7      580.60      625.77     34.39 o 
  15   3   7        7.24       -3.44     14.83 o 
  16   3   7        0.00       24.20     14.09 o 
  17   3   7      192.39      248.87     29.59 o 
  18   3   7       88.12      131.51     39.68 o 
   0   4   7    23608.73    24014.97    118.87 o 
   1   4   7     5281.98     5917.67     32.94 o 
   2   4   7      139.67      160.76      4.93 o 
   3   4   7     1370.37     1453.09     18.77 o 
   4   4   7      227.87      269.03      9.37 o 
   5   4   7      174.39      172.66      8.13 o 
   6   4   7       63.52       33.13      6.06 o 
   7   4   7      318.60      352.43     13.71 o 
   8   4   7     1129.92     1127.23     42.17 o 
   9   4   7      428.06      426.75     27.40 o 
  10   4   7       96.36      113.20     16.09 o 
  11   4   7       12.09       29.39     11.37 o 
  12   4   7      597.32      551.10     33.77 o 
  13   4   7      445.54      410.47     35.53 o 
  14   4   7        9.35       26.14     14.78 o 
  15   4   7       47.65       47.19     11.60 o 
  16   4   7        1.17       13.31     16.21 o 
  17   4   7      268.19      311.24     27.40 o 
  18   4   7       78.98       74.12     31.93 o 
   1   5   7      240.07      273.92      6.62 o 
   2   5   7      567.70      680.23     11.13 o 
   3   5   7     4752.82     5317.63     37.00 o 
   4   5   7     2173.10     2322.71     29.72 o 
   5   5   7       25.91       17.50      4.97 o 
   6   5   7      131.16      163.77     15.66 o 
   7   5   7      125.51      130.11     13.30 o 
   8   5   7       90.32       96.17     10.31 o 
   9   5   7       21.03       12.16      6.76 o 
  10   5   7      200.90      182.42     18.29 o 
  11   5   7       63.69       74.31     16.28 o 
  12   5   7      136.59      158.45     28.98 o 
  13   5   7       27.40       22.81     12.47 o 
  14   5   7      156.07      139.59     20.53 o 
  15   5   7       97.06       78.57     14.78 o 
  16   5   7       11.50       27.39     11.75 o 
  17   5   7      415.65      416.70     45.51 o 
  18   5   7       58.24       76.76     35.16 o 
   0   6   7       63.07       44.37      5.47 o 
   1   6   7      802.54      941.49     16.34 o 
   2   6   7       45.67       59.94      4.05 o 
   3   6   7       59.09       80.98      7.47 o 
   4   6   7      269.99      285.46     10.66 o 
   5   6   7     1215.62     1258.74     22.43 o 
   6   6   7      119.01      143.27     10.29 o 
   7   6   7      128.87      145.19     11.47 o 
   8   6   7      971.94      891.79     27.65 o 
   9   6   7        6.66        1.76      7.18 o 
  10   6   7      114.46      139.50     15.57 o 
  11   6   7        0.77        6.59      7.65 o 
  12   6   7       73.68       73.72     15.98 o 
  13   6   7        4.57       24.14     15.32 o 
  14   6   7        0.00        9.69     16.84 o 
  15   6   7       42.06       -1.42     22.80 o 
  16   6   7       15.01       -4.64     15.84 o 
  17   6   7       35.35       -7.35     18.64 o 
   1   7   7      281.90      266.21     11.84 o 
   2   7   7       26.56       40.01      3.84 o 
   3   7   7       10.05       10.68      4.47 o 
   4   7   7      315.61      337.98     14.02 o 
   5   7   7       67.88       57.02      4.08 o 
   6   7   7     2272.75     2220.36     29.93 o 
   7   7   7      466.12      484.92     19.08 o 
   8   7   7     1202.31     1196.44     31.71 o 
   9   7   7      600.66      604.48     24.01 o 
  10   7   7      338.97      349.06     21.56 o 
  11   7   7      275.41      325.47     21.55 o 
  12   7   7      141.43      146.61     33.52 o 
  13   7   7       39.72       48.54     15.71 o 
  14   7   7      316.09      353.76     32.05 o 
  15   7   7      181.11      213.42     26.34 o 
  16   7   7        6.50       39.61     14.51 o 
  17   7   7        3.68      -24.19     25.25 o 
   0   8   7      915.12      973.15     31.60 o 
   1   8   7      117.45      143.81     23.47 o 
   2   8   7       81.87       70.04      5.32 o 
   3   8   7      274.74      283.40     12.08 o 
   4   8   7     1017.20      981.65     23.73 o 
   5   8   7      937.71      920.99     19.22 o 
   6   8   7      823.18      805.75     22.62 o 
   7   8   7      300.47      332.10     40.95 o 
   8   8   7       72.83       69.69     13.16 o 
   9   8   7      972.10      926.55     36.93 o 
  10   8   7       65.79       82.15     16.81 o 
  11   8   7       36.58       43.92     21.36 o 
  12   8   7        6.42       -2.07      9.98 o 
  13   8   7      145.42      168.92     23.23 o 
  14   8   7      184.83      216.86     32.09 o 
  15   8   7       89.46      107.41     18.17 o 
  16   8   7        2.21        2.47     14.42 o 
   1   9   7      913.99      868.61     16.37 o 
   2   9   7       15.43       23.69      4.18 o 
   3   9   7     1466.70     1368.53     30.60 o 
   4   9   7      138.97      132.43     10.10 o 
   5   9   7      747.41      732.59     22.31 o 
   6   9   7      329.33      347.88     19.44 o 
   7   9   7        1.92       13.02      8.44 o 
   8   9   7      335.68      344.87     22.97 o 
   9   9   7       10.50       11.39     11.79 o 
  10   9   7        6.13        4.66      9.29 o 
  11   9   7       43.03       40.69     13.40 o 
  12   9   7      219.84      263.42     23.66 o 
  13   9   7        0.59       13.26     11.55 o 
  14   9   7      466.31      471.44     32.38 o 
  15   9   7       74.34       59.29     15.52 o 
  16   9   7       41.27       87.15     24.00 o 
   0  10   7     4138.85     4049.58     80.01 o 
   1  10   7     4172.11     4039.34     52.67 o 
   2  10   7      363.05      373.70     14.03 o 
   3  10   7       98.67      109.14      8.67 o 
   4  10   7       87.00       99.38      9.13 o 
   5  10   7      898.20      824.60     24.45 o 
   6  10   7        2.98        0.27      7.27 o 
   7  10   7      680.32      632.17     24.87 o 
   8  10   7       70.94       79.59     11.40 o 
   9  10   7       40.40       28.97     10.41 o 
  10  10   7       89.74       73.45     11.69 o 
  11  10   7        3.30       19.11     13.48 o 
  12  10   7        7.81        5.65     10.40 o 
  13  10   7       16.73       18.49     12.40 o 
  14  10   7       44.66       44.09     12.70 o 
  15  10   7       15.03       23.30     14.32 o 
   1  11   7       14.44       10.01      6.60 o 
   2  11   7     1545.47     1448.63     33.51 o 
   3  11   7      591.69      591.95     22.20 o 
   4  11   7       92.75       85.89      8.58 o 
   5  11   7      402.99      440.88     18.75 o 
   6  11   7      505.84      464.67     19.99 o 
   7  11   7      129.19      112.01     11.81 o 
   8  11   7       87.09       77.87     12.00 o 
   9  11   7      192.09      201.78     16.43 o 
  10  11   7       72.71       62.60     10.88 o 
  11  11   7      107.53      123.55     14.81 o 
  12  11   7        3.44        1.74      8.86 o 
  13  11   7      183.38      235.17     19.41 o 
  14  11   7        7.71        0.67     22.45 o 
  15  11   7        4.32      -25.85     23.91 o 
   0  12   7     4212.67     4192.97    111.73 o 
   1  12   7      336.35      343.08     19.36 o 
   2  12   7      268.28      279.90     17.60 o 
   3  12   7     2465.80     2386.22     45.12 o 
   4  12   7      342.80      318.96     17.72 o 
   5  12   7       25.45       34.86     12.86 o 
   6  12   7      680.74      639.87     26.83 o 
   7  12   7        0.00       -1.38     11.04 o 
   8  12   7       32.67       31.02      9.64 o 
   9  12   7       99.17       96.65     12.80 o 
  10  12   7      318.39      355.03     21.73 o 
  11  12   7      285.98      293.33     20.95 o 
  12  12   7        5.72       -1.88     14.54 o 
  13  12   7      279.69      260.85     35.66 o 
  14  12   7       20.80       44.13     28.27 o 
   1  13   7        2.40        2.29      7.78 o 
   2  13   7       78.43       94.72     11.46 o 
   3  13   7       49.37       38.65     12.31 o 
   4  13   7       22.06       24.45      9.46 o 
   5  13   7      268.35      238.99     17.13 o 
   6  13   7        0.22        8.99      8.59 o 
   7  13   7      793.01      775.73     33.81 o 
   8  13   7       19.86       29.30     10.06 o 
   9  13   7      298.07      322.92     27.24 o 
  10  13   7       63.23      100.71     18.26 o 
  11  13   7      123.59      136.65     23.17 o 
  12  13   7       22.77      -23.21     26.41 o 
   0  14   7      156.24      152.19     25.82 o 
   1  14   7       98.78      108.08     13.74 o 
   2  14   7      110.34      133.72     15.08 o 
   3  14   7       19.93       29.08      9.33 o 
   4  14   7        9.96       12.46      8.50 o 
   5  14   7      534.91      635.47     27.84 o 
   6  14   7       66.39       38.64     11.09 o 
   7  14   7      174.70      195.89     21.75 o 
   8  14   7       67.29       49.81     14.35 o 
   9  14   7        0.58       -1.21     10.60 o 
  10  14   7      158.29      306.90     58.82 o 
  11  14   7      162.92      221.40     49.74 o 
   1  15   7       16.28        4.16     10.31 o 
   2  15   7      458.84      514.51     29.04 o 
   3  15   7       80.30       85.19     14.86 o 
   4  15   7       20.08       19.85     13.95 o 
   5  15   7      114.31      171.13     20.00 o 
   6  15   7       37.14       38.10     10.25 o 
   7  15   7        1.19       -2.20     11.81 o 
   8  15   7       36.03       18.83     15.76 o 
   9  15   7       24.91       25.43     26.08 o 
   0  16   7        2.75        3.05     17.29 o 
   1  16   7       18.54       -0.46     15.38 o 
   2  16   7      280.49      349.88     24.95 o 
   3  16   7      266.56      281.01     22.71 o 
   4  16   7        1.22      -19.47     13.43 o 
   5  16   7       42.80       63.73     17.98 o 
   6  16   7       87.68       90.95     17.74 o 
   7  16   7       13.21      -13.04     30.18 o 
   1  17   7       20.91       23.10     14.33 o 
   2  17   7       20.67       20.50     29.11 o 
   3  17   7       17.18        4.63     26.75 o 
   4  17   7       17.26       12.64     16.55 o 
   5  17   7      301.88      447.55     45.69 o 
   6  17   7       90.86       -6.51     25.64 o 
   0   0   8     8730.05     8745.69    199.84 o 
   1   0   8     1153.25     1051.35     30.87 o 
   2   0   8    11021.58    10747.53    121.06 o 
   3   0   8      272.84      320.83     22.12 o 
   4   0   8      843.30      894.27     24.17 o 
   5   0   8     1315.68     1424.66     71.01 o 
   6   0   8     9619.63     9743.16    222.54 o 
   7   0   8      388.76      385.00     28.34 o 
   8   0   8     1032.28     1096.88     51.08 o 
   9   0   8       97.11      113.87     18.28 o 
  10   0   8      483.59      407.92     32.10 o 
  11   0   8     1232.34     1054.50     77.93 o 
  12   0   8       23.87       14.39     18.25 o 
  13   0   8       24.19       15.41     12.55 o 
  14   0   8        2.16       -0.06     13.64 o 
  15   0   8       62.86       35.72     15.43 o 
  16   0   8        0.21       -9.29     15.50 o 
  17   0   8       47.35       54.23     27.13 o 
   1   1   8     2834.14     2920.37     32.61 o 
   2   1   8       32.59       12.57      3.05 o 
   3   1   8     1397.18     1462.25     21.76 o 
   4   1   8      139.10      109.30      7.59 o 
   5   1   8      264.36      265.08     11.46 o 
   6   1   8     1050.95     1126.04     29.50 o 
   7   1   8      134.59      109.03     11.39 o 
   8   1   8      871.36      860.43     29.60 o 
   9   1   8      242.78      251.99     17.58 o 
  10   1   8     1132.69     1233.62     38.31 o 
  11   1   8        0.00       -7.17      7.90 o 
  12   1   8       49.18       80.57     14.55 o 
  13   1   8      110.34      111.04     14.49 o 
  14   1   8        4.07        1.51      8.62 o 
  15   1   8        6.38       30.06     12.17 o 
  16   1   8        0.42        3.98     12.23 o 
  17   1   8       16.60       25.99     20.78 o 
  18   1   8       38.93       63.72     32.06 o 
   0   2   8     3538.90     3717.25     44.34 o 
   1   2   8      602.17      505.98     16.37 o 
   2   2   8     3896.65     4206.21     27.96 o 
   3   2   8      295.44      352.08     10.83 o 
   4   2   8      152.74      156.81      7.23 o 
   5   2   8       16.75       12.60      4.59 o 
   6   2   8     3302.87     3565.60     72.66 o 
   7   2   8      286.34      301.11     19.56 o 
   8   2   8       49.57       37.37     10.56 o 
   9   2   8        1.95        1.80      7.53 o 
  10   2   8     1321.69     1338.98     48.79 o 
  11   2   8       21.69        7.04      8.29 o 
  12   2   8      349.46      327.78     24.12 o 
  13   2   8       76.42       72.32     13.48 o 
  14   2   8       54.10       83.69     14.93 o 
  15   2   8       55.01       93.94     20.06 o 
  16   2   8       37.17       40.58     17.59 o 
  17   2   8       94.49      112.69     19.26 o 
  18   2   8       21.41       27.44     25.00 o 
   1   3   8      158.61      147.78      5.31 o 
   2   3   8      426.08      534.55      9.28 o 
   3   3   8        9.91       15.83      3.25 o 
   4   3   8     3848.87     3885.06     33.36 o 
   5   3   8     1202.89     1089.93     20.67 o 
   6   3   8      204.69      172.72      8.57 o 
   7   3   8        4.41        3.53      3.59 o 
   8   3   8     3018.99     2979.72     49.76 o 
   9   3   8       40.43       12.08     21.06 o 
  10   3   8       14.51       20.24     11.29 o 
  11   3   8      398.74      377.13     29.14 o 
  12   3   8     1045.51      969.14     36.14 o 
  13   3   8       83.36       68.93     13.11 o 
  14   3   8      233.48      254.68     23.55 o 
  15   3   8      364.47      442.15     30.46 o 
  16   3   8       61.41       99.21     17.19 o 
  17   3   8       53.89       59.44     16.28 o 
  18   3   8      948.02     1022.94     96.46 o 
   0   4   8     5402.00     5864.74     48.90 o 
   1   4   8      252.36      253.79      7.19 o 
   2   4   8     1178.85     1240.96     15.87 o 
   3   4   8      604.43      615.95     13.40 o 
   4   4   8       19.29       11.58      3.35 o 
   5   4   8      490.84      541.36     13.96 o 
   6   4   8      207.50      178.63     11.06 o 
   7   4   8       13.39        9.53      3.97 o 
   8   4   8     1345.81     1358.57     28.60 o 
   9   4   8     1211.48     1183.87     46.17 o 
  10   4   8      715.81      692.29     39.83 o 
  11   4   8        0.00        4.39     11.94 o 
  12   4   8      743.80      741.51     34.24 o 
  13   4   8      165.10      158.11     18.68 o 
  14   4   8      598.58      605.75     34.25 o 
  15   4   8       87.56       90.22     16.64 o 
  16   4   8        5.96       22.39     13.74 o 
  17   4   8       17.40       41.94     15.83 o 
  18   4   8      113.13      103.93     35.06 o 
   1   5   8       64.01       44.04      3.35 o 
   2   5   8       22.71       26.71      3.40 o 
   3   5   8     1692.87     1616.13     22.38 o 
   4   5   8       69.36       83.78      6.52 o 
   5   5   8       47.87       42.88      4.65 o 
   6   5   8      235.76      243.74     11.61 o 
   7   5   8      322.18      305.15     18.86 o 
   8   5   8      993.00     1007.18     34.44 o 
   9   5   8      756.49      731.90     30.66 o 
  10   5   8       55.59       67.44     10.32 o 
  11   5   8       15.09       39.23     12.46 o 
  12   5   8      277.64      291.86     22.56 o 
  13   5   8      156.24      192.91     21.07 o 
  14   5   8      129.96      103.06     15.46 o 
  15   5   8      125.71      128.07     18.97 o 
  16   5   8      359.05      324.47     32.46 o 
  17   5   8        1.51       16.81     26.53 o 
   0   6   8      406.29      348.82     11.06 o 
   1   6   8     3281.32     3345.27     25.20 o 
   2   6   8     1516.21     1666.89     30.93 o 
   3   6   8      172.11      183.71      7.76 o 
   4   6   8      213.68      188.13      8.58 o 
   5   6   8      602.09      577.08     15.66 o 
   6   6   8      590.72      598.46     20.07 o 
   7   6   8      162.62      194.28     15.81 o 
   8   6   8     2472.99     2533.14     46.44 o 
   9   6   8        9.75        8.32      6.07 o 
  10   6   8      548.09      473.64     22.70 o 
  11   6   8        1.09        8.14      8.43 o 
  12   6   8      119.87      107.25     13.15 o 
  13   6   8       12.40        5.74     13.58 o 
  14   6   8        2.10       11.07     14.32 o 
  15   6   8       35.09       53.44     24.65 o 
  16   6   8       14.27       18.91     19.97 o 
  17   6   8       62.24       64.95     32.78 o 
   1   7   8      108.06      126.21      7.27 o 
   2   7   8      769.75      744.25     13.93 o 
   3   7   8       72.06       73.06      7.07 o 
   4   7   8       15.67       11.25      5.24 o 
   5   7   8       66.27       49.08      4.59 o 
   6   7   8     3632.48     3512.55     46.47 o 
   7   7   8      600.22      602.70     21.48 o 
   8   7   8       53.71       47.70      8.67 o 
   9   7   8       90.95       91.43     10.35 o 
  10   7   8      232.23      248.86     17.02 o 
  11   7   8      264.36      272.93     22.56 o 
  12   7   8       85.07      100.21     15.91 o 
  13   7   8      388.08      392.74     28.68 o 
  14   7   8        4.02       18.50     16.21 o 
  15   7   8        4.31       13.16     18.38 o 
  16   7   8      544.27      585.38     37.48 o 
   0   8   8     2169.98     2112.83     46.85 o 
   1   8   8       28.92       33.68      4.36 o 
   2   8   8     1110.94     1077.88     17.43 o 
   3   8   8      343.16      314.20     12.91 o 
   4   8   8     1200.02     1076.53     25.31 o 
   5   8   8        7.24       20.31      6.45 o 
   6   8   8      607.56      571.58     24.13 o 
   7   8   8      511.10      447.11     24.90 o 
   8   8   8     1063.70     1022.15     39.89 o 
   9   8   8        2.32       -2.99      8.83 o 
  10   8   8      204.56      175.23     23.91 o 
  11   8   8       37.68       14.57      9.71 o 
  12   8   8       91.61       73.20     17.22 o 
  13   8   8      329.97      383.51     28.02 o 
  14   8   8      187.84      196.63     24.87 o 
  15   8   8       18.49       12.63     12.04 o 
  16   8   8      144.05      176.43     31.54 o 
   1   9   8      175.42      170.90      8.33 o 
   2   9   8     2154.32     2017.71     30.79 o 
   3   9   8       18.26       14.31      6.09 o 
   4   9   8     1125.92     1104.53     26.58 o 
   5   9   8       33.07       30.09      8.43 o 
   6   9   8     1476.92     1468.00     35.67 o 
   7   9   8       10.25       13.55      7.50 o 
   8   9   8      298.02      282.74     19.16 o 
   9   9   8      106.75      126.00     15.50 o 
  10   9   8        9.15        0.66     10.89 o 
  11   9   8      237.20      246.93     22.26 o 
  12   9   8      732.88      759.14     38.41 o 
  13   9   8       28.41       20.54     11.71 o 
  14   9   8      119.98      133.34     19.00 o 
  15   9   8       45.46       62.67     17.90 o 
   0  10   8    17519.15    17038.13    146.06 o 
   1  10   8      738.73      749.82     23.52 o 
   2  10   8     6198.00     5879.02     53.39 o 
   3  10   8      750.95      772.11     20.95 o 
   4  10   8       41.78       40.42      6.85 o 
   5  10   8        9.20        3.45      5.94 o 
   6  10   8      174.11      186.78     13.92 o 
   7  10   8       67.59       84.03     10.59 o 
   8  10   8        9.74       17.01      8.45 o 
   9  10   8       14.10       16.83      8.75 o 
  10  10   8       50.35       50.83     12.27 o 
  11  10   8       37.45       21.41     11.59 o 
  12  10   8        2.30       13.43     10.94 o 
  13  10   8       47.42       13.38     13.76 o 
  14  10   8       58.46       67.36     17.31 o 
  15  10   8       88.47      118.52     22.10 o 
   1  11   8        5.72       17.47      7.74 o 
   2  11   8     2681.22     2636.84     45.68 o 
   3  11   8       12.71       22.04     11.14 o 
   4  11   8      167.42      168.20     13.47 o 
   5  11   8       69.61       49.03      8.20 o 
   6  11   8      270.38      284.76     17.46 o 
   7  11   8       22.84       19.69      8.17 o 
   8  11   8       67.30       65.13     10.50 o 
   9  11   8      113.99      108.28     12.37 o 
  10  11   8     1395.60     1459.01     42.36 o 
  11  11   8       93.95       91.43     15.10 o 
  12  11   8      267.04      243.15     19.42 o 
  13  11   8      437.90      480.43     32.35 o 
  14  11   8      270.49      279.10     30.35 o 
   0  12   8     7186.45     6785.08    142.78 o 
   1  12   8      225.05      220.10     15.83 o 
   2  12   8      131.00      166.62     12.97 o 
   3  12   8      289.16      269.74     16.51 o 
   4  12   8      569.25      580.83     23.75 o 
   5  12   8      120.41      121.68     12.97 o 
   6  12   8       74.85       97.91     12.54 o 
   7  12   8        7.66        6.46     10.78 o 
   8  12   8       65.60       64.59     11.79 o 
   9  12   8       75.32       73.17     12.79 o 
  10  12   8       47.03       29.17     15.55 o 
  11  12   8        0.43        3.44      9.74 o 
  12  12   8       26.30       31.69     13.59 o 
  13  12   8       28.87       17.95     23.79 o 
   1  13   8       77.56       71.05     13.31 o 
   2  13   8      449.65      461.34     22.83 o 
   3  13   8      445.43      466.35     21.93 o 
   4  13   8      996.82      963.96     31.00 o 
   5  13   8      174.25      187.66     15.79 o 
   6  13   8       37.31       27.15     11.02 o 
   7  13   8        3.47        2.46      9.50 o 
   8  13   8       35.26       49.15     12.13 o 
   9  13   8       10.46        9.86      9.29 o 
  10  13   8      152.91      188.04     22.00 o 
  11  13   8       34.09       28.97     15.77 o 
  12  13   8       31.91       44.63     32.95 o 
   0  14   8      328.78      328.11     36.21 o 
   1  14   8        0.19       -8.57      9.25 o 
   2  14   8      188.69      209.86     18.80 o 
   3  14   8       41.51       48.34      9.77 o 
   4  14   8      392.35      456.78     22.62 o 
   5  14   8       10.46       12.81      8.33 o 
   6  14   8      125.61      117.57     13.69 o 
   7  14   8      277.43      261.47     24.33 o 
   8  14   8       12.48       10.37     10.54 o 
   9  14   8       98.87      128.85     19.03 o 
  10  14   8       16.55       25.39     35.00 o 
  11  14   8        0.43       43.69     31.73 o 
   1  15   8        0.51        1.73     11.24 o 
   2  15   8        9.14        4.47     13.19 o 
   3  15   8       85.53       96.21     15.59 o 
   4  15   8       47.51       53.69     14.47 o 
   5  15   8        0.38       -9.11     15.23 o 
   6  15   8      532.29      574.01     31.79 o 
   7  15   8        3.95        3.71     17.10 o 
   8  15   8       55.41       69.26     20.20 o 
   9  15   8        0.87      -17.11     23.14 o 
   0  16   8       39.68       97.99     27.44 o 
   1  16   8       61.08       90.17     32.40 o 
   2  16   8      420.22      451.32     32.38 o 
   3  16   8       42.34       83.97     18.21 o 
   4  16   8      757.11      874.72     43.46 o 
   5  16   8        1.54      -19.47     12.98 o 
   6  16   8       11.40        5.80     11.26 o 
   1  17   8      252.97      236.60     33.80 o 
   2  17   8      370.39      461.97     47.42 o 
   3  17   8      307.06      336.01     32.84 o 
   4  17   8       31.94       23.53     17.51 o 
   5  17   8       71.11       88.77     24.20 o 
   1   1   9     4608.01     4517.80     33.41 o 
   2   1   9      223.21      192.72      9.81 o 
   3   1   9      712.40      753.41     15.95 o 
   4   1   9      486.20      475.94     16.96 o 
   5   1   9     1014.92     1056.05     17.13 o 
   6   1   9     1129.81     1150.39     28.84 o 
   7   1   9       56.81       30.21     10.99 o 
   8   1   9      104.39       95.32     13.34 o 
   9   1   9      314.15      266.93     18.54 o 
  10   1   9        2.79        5.27     10.50 o 
  11   1   9       52.90       45.19     16.16 o 
  12   1   9        5.03        4.17      9.03 o 
  13   1   9       40.67       24.33      9.19 o 
  14   1   9       22.93       24.40     11.64 o 
  15   1   9       52.34       23.00     14.78 o 
  16   1   9       60.68      102.45     25.97 o 
  17   1   9       22.32       55.64     23.40 o 
  18   1   9        0.57       44.15     31.36 o 
   0   2   9      944.46     1067.87     25.02 o 
   1   2   9     1063.71     1072.85     22.70 o 
   2   2   9       86.10       96.44      5.22 o 
   3   2   9      116.23      151.84      8.72 o 
   4   2   9      458.92      574.16     21.14 o 
   5   2   9     1095.68     1083.96     19.40 o 
   6   2   9       63.05       87.79      6.73 o 
   7   2   9       85.29       58.12      6.23 o 
   8   2   9      587.25      635.81     32.64 o 
   9   2   9      217.96      219.08     20.26 o 
  10   2   9      335.22      318.76     25.06 o 
  11   2   9      386.40      361.84     22.79 o 
  12   2   9      894.83      889.51     35.89 o 
  13   2   9        5.16       -9.59     10.74 o 
  14   2   9       57.94       52.65     15.76 o 
  15   2   9      214.83      210.04     22.02 o 
  16   2   9      119.88      120.44     17.71 o 
  17   2   9      175.18      158.57     41.55 o 
  18   2   9       97.77       90.62     36.55 o 
   1   3   9      247.25      211.97      6.46 o 
   2   3   9     3201.72     3328.55     29.08 o 
   3   3   9     7807.81     8180.95     60.94 o 
   4   3   9      347.30      313.28     15.41 o 
   5   3   9       65.15       65.69      6.84 o 
   6   3   9       13.15        6.09      4.09 o 
   7   3   9      113.59      135.92      8.40 o 
   8   3   9       62.89       61.73      6.70 o 
   9   3   9       41.42        8.62     10.41 o 
  10   3   9       59.64       54.89     14.79 o 
  11   3   9       41.43       33.84     13.13 o 
  12   3   9       46.90       74.13     16.83 o 
  13   3   9       17.64       37.78     14.78 o 
  14   3   9      668.36      598.99     34.07 o 
  15   3   9       14.14        9.99     10.97 o 
  16   3   9        2.16        9.23     12.51 o 
  17   3   9       15.50       13.11     15.56 o 
   0   4   9    17394.38    18969.86    151.75 o 
   1   4   9      490.59      536.39     11.26 o 
   2   4   9     1127.96     1192.33     16.03 o 
   3   4   9        8.83        4.85      4.72 o 
   4   4   9      824.33      738.65     17.16 o 
   5   4   9      117.97       90.94      6.76 o 
   6   4   9      885.32      937.56     29.48 o 
   7   4   9      185.31      195.74     12.86 o 
   8   4   9     1032.04     1001.34     33.91 o 
   9   4   9       53.46       66.01     11.63 o 
  10   4   9      452.91      426.50     24.67 o 
  11   4   9       12.59        6.60     10.58 o 
  12   4   9      132.58      157.32     17.86 o 
  13   4   9      106.68       83.23     14.77 o 
  14   4   9        0.10        4.90     16.81 o 
  15   4   9      109.44      101.65     17.33 o 
  16   4   9        0.01        4.35     11.98 o 
  17   4   9        0.08       -2.28     22.48 o 
   1   5   9     1047.13     1077.46     16.51 o 
   2   5   9      311.58      366.02     10.47 o 
   3   5   9       52.80       31.90      4.99 o 
   4   5   9     2070.25     1996.24     29.08 o 
   5   5   9        4.87        0.37      3.31 o 
   6   5   9      288.33      317.08     11.78 o 
   7   5   9       53.81       55.07     10.12 o 
   8   5   9      273.85      310.90     20.53 o 
   9   5   9     1350.82     1256.31     40.69 o 
  10   5   9      809.78      846.05     34.87 o 
  11   5   9      759.31      724.98     29.07 o 
  12   5   9      156.68      185.72     16.30 o 
  13   5   9      126.77      149.46     18.58 o 
  14   5   9      842.94      872.04     40.88 o 
  15   5   9       90.82       80.05     18.57 o 
  16   5   9        6.42       -2.14     13.34 o 
  17   5   9      308.78      253.72     52.44 o 
   0   6   9       21.17       29.32      4.48 o 
   1   6   9      973.63      969.44     14.04 o 
   2   6   9     1135.79     1135.66     17.60 o 
   3   6   9      173.91      180.59      7.82 o 
   4   6   9       75.87       78.15      5.97 o 
   5   6   9      206.11      200.91      9.11 o 
   6   6   9       11.02        6.86      4.01 o 
   7   6   9     1310.37     1287.82     39.11 o 
   8   6   9     1098.65     1132.56     31.56 o 
   9   6   9      548.83      565.59     24.05 o 
  10   6   9      686.62      633.96     26.32 o 
  11   6   9      369.47      398.85     22.21 o 
  12   6   9        5.21        8.09     14.85 o 
  13   6   9        4.75       14.42     11.19 o 
  14   6   9       32.94       34.99     11.87 o 
  15   6   9      220.16      273.50     30.36 o 
  16   6   9      107.66      100.79     21.66 o 
   1   7   9      202.09      207.23      9.19 o 
   2   7   9       18.84       19.40      4.59 o 
   3   7   9        0.00        2.47      5.97 o 
   4   7   9       22.56       27.14      7.84 o 
   5   7   9      109.89      111.62      5.84 o 
   6   7   9     1677.86     1634.06     32.18 o 
   7   7   9      307.25      339.13     16.72 o 
   8   7   9     1360.33     1426.97     35.12 o 
   9   7   9     1222.61     1248.17     47.41 o 
  10   7   9       79.61       64.10     14.50 o 
  11   7   9       27.17       15.68     10.56 o 
  12   7   9      159.05      179.42     19.88 o 
  13   7   9       30.59       13.95     10.67 o 
  14   7   9      732.63      835.34     54.43 o 
  15   7   9        3.22       16.09     13.48 o 
  16   7   9        0.02      -45.00     35.98 o 
   0   8   9     2101.11     1910.98     56.51 o 
   1   8   9       56.20       58.82      5.62 o 
   2   8   9     1109.16     1020.90     25.88 o 
   3   8   9      568.80      544.40     17.80 o 
   4   8   9     2382.05     2400.09     37.77 o 
   5   8   9     2577.71     2524.32     40.17 o 
   6   8   9     1686.79     1617.36     40.49 o 
   7   8   9      838.48      785.86     32.62 o 
   8   8   9        6.53       12.28      8.94 o 
   9   8   9        0.27        3.06      9.99 o 
  10   8   9      215.50      216.30     29.08 o 
  11   8   9      256.41      236.81     21.71 o 
  12   8   9       29.16       37.14     18.48 o 
  13   8   9       11.22        8.53     14.71 o 
  14   8   9      109.39      162.59     21.48 o 
  15   8   9       86.83       30.61     17.07 o 
   1   9   9      368.96      359.24     11.85 o 
   2   9   9      184.04      148.81      9.29 o 
   3   9   9     2825.07     2653.15     46.22 o 
   4   9   9      347.52      334.04     14.91 o 
   5   9   9      214.60      233.19     13.50 o 
   6   9   9      940.74      893.84     28.49 o 
   7   9   9        1.29        2.14      7.42 o 
   8   9   9       18.03       34.01      9.71 o 
   9   9   9       32.28       33.73     10.46 o 
  10   9   9      104.22      103.35     14.83 o 
  11   9   9        0.82        6.17     10.23 o 
  12   9   9       11.46        9.92     10.79 o 
  13   9   9      159.34      164.82     20.46 o 
  14   9   9      566.69      504.52     33.88 o 
  15   9   9        3.10      -21.29     17.10 o 
   0  10   9     1670.67     1675.61     47.28 o 
   1  10   9      676.47      672.23     24.33 o 
   2  10   9      422.50      420.27     18.41 o 
   3  10   9       25.74       17.66      9.86 o 
   4  10   9       33.48       42.40      7.16 o 
   5  10   9      194.64      180.02     12.63 o 
   6  10   9      545.32      504.26     22.36 o 
   7  10   9       78.59       64.04     10.35 o 
   8  10   9       95.27      100.35     12.16 o 
   9  10   9      128.47      112.73     19.24 o 
  10  10   9       68.51      107.14     13.86 o 
  11  10   9       87.93       98.98     15.92 o 
  12  10   9       71.65       53.13     22.10 o 
  13  10   9      404.81      374.30     29.44 o 
  14  10   9        9.82       38.41     16.39 o 
  15  10   9       31.72       58.71     26.71 o 
   1  11   9     1195.65     1207.67     33.96 o 
   2  11   9     1459.83     1427.54     34.39 o 
   3  11   9     1781.53     1825.52     39.24 o 
   4  11   9      249.15      240.44     16.55 o 
   5  11   9      179.83      164.65     13.60 o 
   6  11   9      160.23      168.32     16.12 o 
   7  11   9       69.10       63.77     11.98 o 
   8  11   9      144.07      119.22     14.22 o 
   9  11   9       33.24       41.62     10.13 o 
  10  11   9       60.46       64.79     11.30 o 
  11  11   9        0.73       20.81     12.42 o 
  12  11   9        0.81       16.28      9.33 o 
  13  11   9       76.99       95.37     23.43 o 
  14  11   9      107.22      120.35     24.77 o 
   0  12   9     9284.46     8646.59    168.08 o 
   1  12   9     1195.81     1184.22     35.10 o 
   2  12   9       30.40       21.03      7.59 o 
   3  12   9      674.70      689.72     25.38 o 
   4  12   9      849.30      793.47     29.41 o 
   5  12   9       22.83       29.78      8.18 o 
   6  12   9      341.75      313.85     22.23 o 
   7  12   9      378.04      450.81     26.37 o 
   8  12   9       35.11       47.34     16.99 o 
   9  12   9      100.06       89.91     14.21 o 
  10  12   9      334.38      415.90     27.01 o 
  11  12   9      132.19      129.03     17.29 o 
  12  12   9        0.69       -6.35     14.04 o 
  13  12   9       50.59       61.11     20.85 o 
   1  13   9      611.09      651.46     33.42 o 
   2  13   9       21.59       27.55      8.02 o 
   3  13   9       62.35       57.35      9.85 o 
   4  13   9      168.56      190.13     15.34 o 
   5  13   9        1.60       -2.91      8.54 o 
   6  13   9       70.42       42.58      9.85 o 
   7  13   9      292.69      367.81     24.54 o 
   8  13   9        7.13        5.51     10.43 o 
   9  13   9      100.41       92.01     14.16 o 
  10  13   9      169.45      214.65     20.54 o 
  11  13   9       10.23      -14.71     14.13 o 
  12  13   9        3.06        2.43     24.21 o 
   0  14   9       98.23      118.23     23.44 o 
   1  14   9       61.40       75.67     13.45 o 
   2  14   9        6.22       15.64     10.72 o 
   3  14   9      208.54      194.84     14.96 o 
   4  14   9       22.00       14.91      8.27 o 
   5  14   9       15.87       12.46     14.23 o 
   6  14   9       31.11       28.28     11.66 o 
   7  14   9       11.95       21.84     10.57 o 
   8  14   9      292.43      265.11     24.83 o 
   9  14   9       67.87       35.09     15.26 o 
  10  14   9        1.99       75.27     23.01 o 
   1  15   9       28.54       36.23     11.83 o 
   2  15   9       17.54        8.21     11.44 o 
   3  15   9      160.29      193.54     18.80 o 
   4  15   9        4.62       25.44     10.99 o 
   5  15   9       93.60      133.62     16.62 o 
   6  15   9        0.00        9.32     17.72 o 
   7  15   9      297.38      294.09     26.87 o 
   8  15   9      112.55      130.09     27.60 o 
   9  15   9       17.96      -12.27     16.81 o 
   0  16   9      114.05      132.39     27.26 o 
   1  16   9        0.00      -15.10     12.10 o 
   2  16   9      409.50      530.99     35.11 o 
   3  16   9      102.95      137.70     16.20 o 
   4  16   9        5.51       24.03     11.90 o 
   5  16   9      145.31      153.29     24.24 o 
   6  16   9       11.38       18.45     46.66 o 
   7  16   9        0.63       74.24     35.25 o 
   1  17   9       74.56       67.24     46.80 o 
   2  17   9        0.93      -27.84     18.56 o 
   3  17   9      170.81      197.53     43.88 o 
   4  17   9        1.81       28.55     28.80 o 
   0   0  10     5981.31     5137.33    426.23 o 
   1   0  10       12.69       18.51      3.78 o 
   2   0  10     6194.27     6276.11     77.27 o 
   3   0  10     2634.47     2686.81     62.81 o 
   4   0  10     9342.35     9732.09    190.56 o 
   5   0  10        9.59       30.11     18.50 o 
   6   0  10      363.46      354.77     17.45 o 
   7   0  10      202.32      208.98     35.41 o 
   8   0  10       10.45       12.61     18.54 o 
   9   0  10      576.68      578.03     38.68 o 
  10   0  10     2469.01     2457.13    111.40 o 
  11   0  10     1325.13     1223.71     58.99 o 
  12   0  10      292.91      253.19     28.92 o 
  13   0  10      228.26      145.93     29.79 o 
  14   0  10        0.52        5.29     21.70 o 
  15   0  10        0.35       21.87     27.04 o 
  16   0  10      322.65      350.31     65.83 o 
  17   0  10        0.50       23.15     24.20 o 
   1   1  10       11.75       20.26      3.59 o 
   2   1  10     2680.47     2835.01     36.92 o 
   3   1  10      221.17      256.70     18.87 o 
   4   1  10      166.78      174.64     14.03 o 
   5   1  10       29.69       50.72     10.03 o 
   6   1  10     4436.26     4618.96     91.07 o 
   7   1  10      515.02      516.25     20.88 o 
   8   1  10      110.82      155.49     18.58 o 
   9   1  10     2829.77     2727.16     69.56 o 
  10   1  10       97.84       92.71     16.42 o 
  11   1  10      557.63      595.42     29.39 o 
  12   1  10       15.24        7.76      9.78 o 
  13   1  10       40.00       54.73     13.62 o 
  14   1  10        2.63       19.24     13.91 o 
  15   1  10       74.99      115.82     20.78 o 
  16   1  10        4.65      -24.68     16.45 o 
  17   1  10        5.06       -1.66     21.01 o 
   0   2  10     1810.94     2028.08     35.85 o 
   1   2  10       33.40       51.05      3.84 o 
   2   2  10       18.35       25.40      4.39 o 
   3   2  10     2960.01     3056.31     70.91 o 
   4   2  10     2659.91     2733.56     45.18 o 
   5   2  10       12.07       15.10      5.84 o 
   6   2  10      402.65      401.32     11.77 o 
   7   2  10      214.31      173.56     10.96 o 
   8   2  10       12.38       12.63      7.32 o 
   9   2  10      609.28      605.91     57.31 o 
  10   2  10      267.30      248.47     33.61 o 
  11   2  10        0.53      -10.09     12.41 o 
  12   2  10       50.74        4.88     19.25 o 
  13   2  10        0.98       13.80     11.92 o 
  14   2  10      186.58      221.73     26.21 o 
  15   2  10        6.07      -14.41     15.72 o 
  16   2  10        8.96       22.38     17.30 o 
  17   2  10       14.82       -0.65     22.41 o 
   1   3  10        4.50       16.88      3.95 o 
   2   3  10        1.11       -0.88      2.09 o 
   3   3  10      341.44      345.70     13.11 o 
   4   3  10       91.08      107.86     11.38 o 
   5   3  10       30.67       29.70      4.32 o 
   6   3  10      131.84      128.03      8.43 o 
   7   3  10       20.04       24.77      4.14 o 
   8   3  10        4.50        3.42      6.71 o 
   9   3  10      649.50      594.38     26.93 o 
  10   3  10       14.31       10.28     11.46 o 
  11   3  10      242.18      347.06     28.96 o 
  12   3  10      563.81      546.24     36.58 o 
  13   3  10       72.42       88.69     19.05 o 
  14   3  10      943.20      981.47     43.58 o 
  15   3  10        3.92       -6.06     13.18 o 
  16   3  10       64.66       79.54     17.80 o 
  17   3  10      236.14      295.24     61.58 o 
   0   4  10       93.60       94.05     11.05 o 
   1   4  10      281.43      256.87     11.60 o 
   2   4  10      391.26      406.36     10.03 o 
   3   4  10      167.24      165.54      8.28 o 
   4   4  10      786.76      695.88     22.46 o 
   5   4  10      345.56      297.27     12.72 o 
   6   4  10       75.42       80.66      7.84 o 
   7   4  10        0.01       -0.03      5.19 o 
   8   4  10     1478.55     1473.60     41.34 o 
   9   4  10     1626.12     1651.79     45.62 o 
  10   4  10      225.96      239.02     19.79 o 
  11   4  10       30.29       48.73     16.99 o 
  12   4  10      255.85      210.49     20.60 o 
  13   4  10      139.02      153.92     18.85 o 
  14   4  10     2945.09     2961.37     81.16 o 
  15   4  10       26.24       40.92     14.70 o 
  16   4  10      351.48      370.25     49.84 o 
  17   4  10       78.97      101.40     36.08 o 
   1   5  10      137.72      173.73      6.79 o 
   2   5  10      267.75      281.31     15.12 o 
   3   5  10     1544.75     1668.46     28.11 o 
   4   5  10        0.08       -0.10      4.61 o 
   5   5  10     1040.82     1169.53     23.59 o 
   6   5  10     2161.67     2235.78     38.45 o 
   7   5  10      245.89      222.22     16.89 o 
   8   5  10      854.31      769.79     31.35 o 
   9   5  10      186.69      142.27     21.11 o 
  10   5  10      794.46      857.04     35.88 o 
  11   5  10       72.31      129.72     15.62 o 
  12   5  10      822.95      839.01     32.68 o 
  13   5  10       11.68       11.06     15.22 o 
  14   5  10      969.90      987.44     53.38 o 
  15   5  10        0.50       -4.07     14.68 o 
  16   5  10      363.12      354.91     34.55 o 
  17   5  10      148.93       22.97     25.52 o 
   0   6  10     5299.99     5422.15     48.13 o 
   1   6  10     1005.36     1048.23     15.24 o 
   2   6  10      158.90      163.94      7.69 o 
   3   6  10      247.23      220.81     16.56 o 
   4   6  10      478.24      441.25     12.78 o 
   5   6  10      278.71      279.52     12.03 o 
   6   6  10     1562.85     1504.15     41.18 o 
   7   6  10       41.35       54.31     11.30 o 
   8   6  10      832.63      870.71     33.81 o 
   9   6  10       50.78       48.09     15.12 o 
  10   6  10       54.97       70.73     11.07 o 
  11   6  10      125.08      122.70     17.70 o 
  12   6  10        7.30       12.20     15.48 o 
  13   6  10        9.17        0.01     16.64 o 
  14   6  10     1142.83     1167.71     58.74 o 
  15   6  10      143.13      130.27     29.10 o 
  16   6  10       50.71       -2.46     24.82 o 
   1   7  10      622.37      618.74     13.44 o 
   2   7  10       99.76       90.61      5.65 o 
   3   7  10      112.55      110.39      6.76 o 
   4   7  10      917.98      855.35     24.83 o 
   5   7  10       51.03       32.10      7.47 o 
   6   7  10      500.26      502.08     18.72 o 
   7   7  10     1172.99     1021.33     36.27 o 
   8   7  10       10.79        8.96      7.77 o 
   9   7  10      240.71      266.30     20.95 o 
  10   7  10      131.76      142.91     16.44 o 
  11   7  10      379.28      395.78     26.84 o 
  12   7  10       97.21       90.75     15.61 o 
  13   7  10       24.25        6.35     10.89 o 
  14   7  10        8.28       14.19     17.26 o 
  15   7  10       18.46       25.25     15.61 o 
   0   8  10     1170.52     1126.87     23.57 o 
   1   8  10       93.79      108.11      7.16 o 
   2   8  10      207.77      216.46     11.28 o 
   3   8  10      651.19      685.82     20.20 o 
   4   8  10      264.76      253.71     13.06 o 
   5   8  10       37.31       28.62      7.16 o 
   6   8  10      195.07      214.22     16.04 o 
   7   8  10       12.58       21.86      8.67 o 
   8   8  10        1.33       10.99      9.33 o 
   9   8  10        6.13        9.69      9.92 o 
  10   8  10       47.72       56.42     12.94 o 
  11   8  10      168.17      163.69     18.62 o 
  12   8  10       75.33      118.31     16.93 o 
  13   8  10       12.67       28.98     17.99 o 
  14   8  10      557.48      616.84     54.24 o 
  15   8  10       27.48       43.69     21.60 o 
   1   9  10      234.36      249.56     12.97 o 
   2   9  10      862.86      821.86     21.60 o 
   3   9  10      773.90      767.71     22.03 o 
   4   9  10      132.01      111.80      9.51 o 
   5   9  10      729.04      743.74     23.04 o 
   6   9  10      356.79      364.12     19.03 o 
   7   9  10       21.90       33.46      8.78 o 
   8   9  10       17.57       32.98      8.92 o 
   9   9  10       31.23       53.59     13.09 o 
  10   9  10      450.87      428.09     27.74 o 
  11   9  10        9.17        8.27     11.11 o 
  12   9  10        4.96       -9.50     11.81 o 
  13   9  10      111.02      149.38     19.94 o 
  14   9  10       43.60       92.24     25.18 o 
  15   9  10        1.52       43.63     25.90 o 
   0  10  10     1177.92     1110.59     39.22 o 
   1  10  10      187.60      175.89     13.64 o 
   2  10  10      569.94      556.38     28.55 o 
   3  10  10      532.38      521.72     22.09 o 
   4  10  10      351.68      328.63     17.77 o 
   5  10  10        8.67       26.72      9.36 o 
   6  10  10      588.47      587.35     29.14 o 
   7  10  10        3.00        8.17      8.64 o 
   8  10  10       54.15       47.22      9.65 o 
   9  10  10      221.63      216.18     16.89 o 
  10  10  10        2.88       -3.81     10.64 o 
  11  10  10      877.17      969.96     43.44 o 
  12  10  10       43.98       27.17     11.86 o 
  13  10  10      234.32      168.15     22.94 o 
  14  10  10       82.05       30.89     18.38 o 
   1  11  10      376.00      358.37     27.52 o 
   2  11  10      384.53      381.72     20.20 o 
   3  11  10     1719.19     1687.67     49.39 o 
   4  11  10      453.81      433.40     21.67 o 
   5  11  10       23.21       12.44      7.29 o 
   6  11  10      219.08      222.79     18.91 o 
   7  11  10       10.02        8.64     11.57 o 
   8  11  10       13.95        2.94      9.64 o 
   9  11  10      103.49      126.03     16.05 o 
  10  11  10      111.27      113.72     17.47 o 
  11  11  10        1.00       -0.67     16.31 o 
  12  11  10        0.30      -20.33     13.55 o 
  13  11  10      225.33      171.11     24.41 o 
   0  12  10        3.23       29.86     16.15 o 
   1  12  10       13.57        0.85      7.59 o 
   2  12  10       18.21       15.63      8.25 o 
   3  12  10      186.34      203.15     14.89 o 
   4  12  10      111.28      134.17     13.63 o 
   5  12  10      436.20      445.63     23.29 o 
   6  12  10      309.95      308.24     22.50 o 
   7  12  10       17.00        5.21     10.16 o 
   8  12  10      227.98      268.96     21.56 o 
   9  12  10      214.77      232.32     20.93 o 
  10  12  10      229.34      291.75     23.55 o 
  11  12  10       89.88       90.27     15.87 o 
  12  12  10       13.86       25.45     14.15 o 
  13  12  10      203.97      230.63     49.00 o 
   1  13  10      383.22      379.44     26.18 o 
   2  13  10      780.55      746.31     29.74 o 
   3  13  10      376.50      409.78     21.08 o 
   4  13  10        0.00        9.73      7.68 o 
   5  13  10      160.33      170.80     15.26 o 
   6  13  10      251.72      245.43     20.18 o 
   7  13  10      191.82      221.18     20.29 o 
   8  13  10        2.94       10.15     10.83 o 
   9  13  10      128.27      121.19     16.55 o 
  10  13  10        2.03       16.75     15.59 o 
  11  13  10       36.90       47.75     29.02 o 
  12  13  10       48.06       18.59     20.66 o 
   0  14  10        0.87       23.80     14.87 o 
   1  14  10       65.00       73.27     14.09 o 
   2  14  10        8.13       18.13      9.93 o 
   3  14  10       51.48       29.09     17.26 o 
   4  14  10      297.53      325.78     22.58 o 
   5  14  10      345.39      338.87     24.36 o 
   6  14  10        0.51       -2.63     10.23 o 
   7  14  10        7.49       31.71     11.73 o 
   8  14  10        8.18        2.02     10.31 o 
   9  14  10       64.42       47.91     17.84 o 
  10  14  10      175.32      198.89     31.85 o 
   1  15  10        6.58        2.20      9.94 o 
   2  15  10        6.65       15.09      9.58 o 
   3  15  10       20.31       14.40     10.43 o 
   4  15  10       97.57       90.57     13.70 o 
   5  15  10       42.95       61.05     15.12 o 
   6  15  10      185.25      186.85     24.76 o 
   7  15  10      330.19      336.90     40.90 o 
   8  15  10        1.26       11.10     27.27 o 
   9  15  10       85.10      131.59     36.66 o 
   0  16  10        1.83       17.45     13.42 o 
   1  16  10      109.13      140.89     19.34 o 
   2  16  10      256.38      231.34     27.14 o 
   3  16  10       23.01       16.84     17.04 o 
   4  16  10        0.07        7.33     13.50 o 
   5  16  10      136.36      148.57     24.30 o 
   6  16  10        5.44      -23.44     19.94 o 
   7  16  10      171.33      187.49     43.76 o 
   1  17  10      102.45       40.64     16.13 o 
   2  17  10      232.35      311.95     55.61 o 
   1   1  11        0.30       11.89      3.20 o 
   2   1  11      611.87      661.00     20.79 o 
   3   1  11        7.78        4.85      5.13 o 
   4   1  11     1310.95     1333.83     53.13 o 
   5   1  11        0.61        2.45      4.98 o 
   6   1  11      146.66      165.88     18.53 o 
   7   1  11        5.58        6.87      4.04 o 
   8   1  11     1576.94     1537.04     41.90 o 
   9   1  11      395.19      381.18     27.93 o 
  10   1  11       60.44       53.21     14.11 o 
  11   1  11       17.23        7.17     12.42 o 
  12   1  11     1486.67     1496.27     58.89 o 
  13   1  11        1.87        6.12     13.04 o 
  14   1  11        1.63      -12.60     13.23 o 
  15   1  11        5.39        5.43     13.69 o 
  16   1  11       49.72       11.12     22.84 o 
  17   1  11       11.29       -2.70     21.34 o 
   0   2  11     2736.44     2758.64     43.46 o 
   1   2  11      285.80      244.64     13.16 o 
   2   2  11     3500.38     3353.88     35.13 o 
   3   2  11       68.26       49.81      6.68 o 
   4   2  11      178.88      186.49     12.34 o 
   5   2  11      423.99      433.47     19.18 o 
   6   2  11     1510.43     1426.36     36.94 o 
   7   2  11        8.55        2.94      4.86 o 
   8   2  11       74.37       64.22      9.67 o 
   9   2  11      131.29      131.56     21.41 o 
  10   2  11      246.16      275.95     24.42 o 
  11   2  11      382.57      299.18     26.49 o 
  12   2  11     1491.29     1482.94     59.47 o 
  13   2  11       34.09       28.01     13.63 o 
  14   2  11      469.32      491.05     52.90 o 
  15   2  11        4.10        5.57     16.35 o 
  16   2  11      112.49       99.41     17.05 o 
  17   2  11       96.49       69.42     31.47 o 
   1   3  11      118.87      104.33      6.12 o 
   2   3  11      138.77      111.22      6.68 o 
   3   3  11       16.58       20.30      4.93 o 
   4   3  11        4.21        7.18      7.69 o 
   5   3  11      251.48      294.37     17.80 o 
   6   3  11       91.83       74.40     10.35 o 
   7   3  11       17.23       18.16      8.07 o 
   8   3  11      129.52      130.02     13.24 o 
   9   3  11     1194.33     1187.57     38.41 o 
  10   3  11      173.79      181.65     16.73 o 
  11   3  11       10.01       14.42      9.26 o 
  12   3  11      128.03      117.37     19.80 o 
  13   3  11        0.34       38.66     13.97 o 
  14   3  11        1.36       -4.47     12.16 o 
  15   3  11       94.11      128.90     18.95 o 
  16   3  11      114.57      128.49     21.51 o 
   0   4  11      154.65      224.52     18.00 o 
   1   4  11      867.86      905.22     17.84 o 
   2   4  11      458.41      499.65     11.76 o 
   3   4  11     1225.48     1295.66     25.62 o 
   4   4  11      369.96      376.39     21.23 o 
   5   4  11       59.59       68.20     10.61 o 
   6   4  11      549.67      544.02     23.65 o 
   7   4  11      459.59      440.71     25.91 o 
   8   4  11       26.44       35.99      8.37 o 
   9   4  11      177.42      201.90     17.28 o 
  10   4  11       28.40       21.70      9.72 o 
  11   4  11      271.46      290.10     22.09 o 
  12   4  11        3.57        2.15     11.10 o 
  13   4  11      241.09      240.59     27.65 o 
  14   4  11     1099.93     1187.10     48.90 o 
  15   4  11       80.27       57.81     20.13 o 
  16   4  11        0.21        1.82     21.28 o 
  17   4  11        0.18       18.88     21.81 o 
   1   5  11      370.04      358.96     10.41 o 
   2   5  11       44.53       51.01      4.73 o 
   3   5  11        0.39        1.94      2.59 o 
   4   5  11     1516.74     1531.58     34.28 o 
   5   5  11      389.09      397.78     21.04 o 
   6   5  11       35.46       24.96      8.57 o 
   7   5  11       18.91       10.64      7.65 o 
   8   5  11      605.71      585.16     27.66 o 
   9   5  11       17.83       16.91     10.22 o 
  10   5  11      436.17      434.85     36.63 o 
  11   5  11      328.49      308.70     24.41 o 
  12   5  11      548.02      572.49     39.17 o 
  13   5  11      349.59      304.49     30.37 o 
  14   5  11       71.94       97.69     20.66 o 
  15   5  11       16.71       36.05     16.80 o 
  16   5  11      503.14      514.57     68.71 o 
   0   6  11      107.80      119.19      9.09 o 
   1   6  11      165.87      162.81      7.31 o 
   2   6  11     1180.93     1157.74     17.56 o 
   3   6  11        0.92        0.14      4.17 o 
   4   6  11        6.36        7.92      4.73 o 
   5   6  11        0.15       -6.86      7.47 o 
   6   6  11      244.94      240.51     17.71 o 
   7   6  11       26.57       55.31     14.21 o 
   8   6  11        6.54        4.75      8.90 o 
   9   6  11      279.89      237.65     19.45 o 
  10   6  11      114.00       95.36     14.29 o 
  11   6  11        0.49        5.73     10.78 o 
  12   6  11      525.58      538.35     39.21 o 
  13   6  11      595.36      592.89     41.91 o 
  14   6  11     1742.60     1868.12     74.43 o 
  15   6  11      374.60      414.20     37.29 o 
  16   6  11       17.05       64.36     33.26 o 
   1   7  11      101.59      103.45      6.35 o 
   2   7  11        1.42        1.80      4.41 o 
   3   7  11      125.65       90.94      8.75 o 
   4   7  11        4.22       14.11      6.03 o 
   5   7  11      341.46      353.69     19.17 o 
   6   7  11      165.68      187.39     20.45 o 
   7   7  11       13.99       10.38      8.46 o 
   8   7  11      630.74      641.24     30.71 o 
   9   7  11      736.17      764.31     34.41 o 
  10   7  11       34.97       44.11     15.73 o 
  11   7  11     1299.39     1400.13     49.25 o 
  12   7  11     1060.93     1200.13     63.47 o 
  13   7  11      294.58      264.57     30.67 o 
  14   7  11      257.80      317.02     32.91 o 
  15   7  11      140.33      197.89     67.56 o 
   0   8  11      772.93      742.92     20.92 o 
   1   8  11       25.94       26.26      4.99 o 
   2   8  11      722.52      714.22     20.26 o 
   3   8  11     1153.39     1214.47     32.20 o 
   4   8  11     1586.64     1555.84     31.25 o 
   5   8  11      139.99      141.52     12.23 o 
   6   8  11      164.81      116.26     12.74 o 
   7   8  11      118.19      137.69     15.24 o 
   8   8  11      514.63      523.45     28.78 o 
   9   8  11      531.80      499.01     28.86 o 
  10   8  11      527.17      514.86     30.33 o 
  11   8  11      129.02      139.70     17.77 o 
  12   8  11        5.38        7.79     12.30 o 
  13   8  11       42.23       62.16     16.76 o 
  14   8  11      102.28      120.09     22.68 o 
  15   8  11      112.99      132.06     39.28 o 
   1   9  11        1.63       11.21      6.07 o 
   2   9  11      453.91      433.27     24.83 o 
   3   9  11        0.23        5.61      6.13 o 
   4   9  11       23.53       21.86      6.31 o 
   5   9  11       78.07       75.83     10.16 o 
   6   9  11      477.85      473.93     21.77 o 
   7   9  11       64.07       89.25     12.00 o 
   8   9  11      681.45      701.06     30.35 o 
   9   9  11       58.11       86.07     14.25 o 
  10   9  11      579.28      572.11     32.32 o 
  11   9  11      189.77      216.63     22.06 o 
  12   9  11        0.53       -0.15     12.59 o 
  13   9  11       85.75       90.46     24.01 o 
  14   9  11      146.66      167.09     32.17 o 
   0  10  11     2409.26     2365.75     57.27 o 
   1  10  11      534.64      534.42     21.01 o 
   2  10  11        5.16       25.25      7.95 o 
   3  10  11      715.26      752.55     29.06 o 
   4  10  11       69.86       69.57      9.68 o 
   5  10  11      298.52      267.39     17.47 o 
   6  10  11     1063.46      981.25     36.19 o 
   7  10  11      156.23      177.36     15.11 o 
   8  10  11       79.87       78.06     10.92 o 
   9  10  11        3.84       15.98      8.83 o 
  10  10  11       71.06       80.86     13.37 o 
  11  10  11        1.44        7.53     10.02 o 
  12  10  11       56.83       91.03     17.80 o 
  13  10  11        0.16       13.47     22.71 o 
  14  10  11       18.06       26.63     21.49 o 
   1  11  11        1.66       20.35      8.99 o 
   2  11  11        0.15      -10.12      7.03 o 
   3  11  11      106.23      111.54     12.83 o 
   4  11  11       48.03       63.91      9.91 o 
   5  11  11      500.98      472.80     23.25 o 
   6  11  11     1211.48     1245.21     42.12 o 
   7  11  11       96.04       98.79     13.81 o 
   8  11  11       14.73       14.05     10.78 o 
   9  11  11       46.98       26.95     10.17 o 
  10  11  11       33.88       35.30     19.37 o 
  11  11  11      131.88      174.00     19.26 o 
  12  11  11       30.22       -0.09     14.75 o 
  13  11  11       26.29       50.85     20.67 o 
   0  12  11     3227.94     3291.55    118.43 o 
   1  12  11      652.88      666.15     32.82 o 
   2  12  11      143.25      147.01     13.34 o 
   3  12  11     1936.59     1945.87     49.98 o 
   4  12  11     2419.48     2505.77     52.57 o 
   5  12  11       15.09       44.87     11.62 o 
   6  12  11      111.96      127.96     15.78 o 
   7  12  11        2.37       23.71     12.29 o 
   8  12  11       93.61      121.41     15.43 o 
   9  12  11      224.73      236.21     26.48 o 
  10  12  11      275.57      295.09     23.58 o 
  11  12  11        0.26       -1.64     12.65 o 
  12  12  11        4.38       -2.96     15.72 o 
   1  13  11        0.00        5.14      9.11 o 
   2  13  11      110.48      150.61     14.85 o 
   3  13  11       11.58       25.66      9.39 o 
   4  13  11       33.41       27.20     11.02 o 
   5  13  11      431.23      446.87     27.28 o 
   6  13  11     1440.38     1423.82     47.56 o 
   7  13  11       30.96       33.29     11.76 o 
   8  13  11       42.79       17.16     10.83 o 
   9  13  11      179.23      243.33     22.07 o 
  10  13  11      632.77      683.52     40.98 o 
  11  13  11       34.46       32.07     14.59 o 
   0  14  11      249.29      292.14     53.16 o 
   1  14  11       42.75       24.04     13.94 o 
   2  14  11      107.14      122.30     15.35 o 
   3  14  11       16.12        0.01     10.02 o 
   4  14  11      397.24      413.74     29.33 o 
   5  14  11       10.07       36.57     12.00 o 
   6  14  11       24.16        9.58     11.24 o 
   7  14  11      688.57      741.67     36.21 o 
   8  14  11       61.93       63.58     14.80 o 
   9  14  11       47.53       30.08     33.69 o 
  10  14  11      419.25      471.74     67.42 o 
   1  15  11       42.59       34.00     12.20 o 
   2  15  11       54.34       64.78     15.14 o 
   3  15  11       23.78       38.78     13.52 o 
   4  15  11        0.03      -10.54     10.92 o 
   5  15  11       42.40       47.02     12.67 o 
   6  15  11      172.17      206.16     23.25 o 
   7  15  11       96.78      119.22     22.57 o 
   8  15  11        7.88      -21.03     25.46 o 
   0  16  11      357.84      405.93     43.74 o 
   1  16  11        1.22        0.18     14.91 o 
   2  16  11       39.09        9.37     13.93 o 
   3  16  11        5.11       26.25     42.67 o 
   4  16  11       32.20       70.78     23.73 o 
   5  16  11       42.44      155.78     42.94 o 
   0   0  12     1443.78     1367.32    109.97 o 
   1   0  12     7598.13     6986.88    165.48 o 
   2   0  12      273.53      262.95     18.22 o 
   3   0  12     1226.72     1216.75     38.60 o 
   4   0  12      212.87      151.69     29.53 o 
   5   0  12     9289.40     9702.95    211.46 o 
   6   0  12      784.90      771.22     64.32 o 
   7   0  12     1692.76     1573.77     33.13 o 
   8   0  12      128.33       90.28     31.07 o 
   9   0  12     4557.54     4266.37    165.65 o 
  10   0  12     1019.17      912.49     79.73 o 
  11   0  12        2.32       32.72     27.31 o 
  12   0  12      288.65      317.69     53.56 o 
  13   0  12      179.83      201.95     45.01 o 
  14   0  12      230.32      202.62     49.49 o 
  15   0  12       11.41      -19.10     26.85 o 
   1   1  12      364.08      378.45     14.51 o 
   2   1  12     1704.96     1598.70     30.72 o 
   3   1  12      114.85       93.30      9.49 o 
   4   1  12      130.66      134.74     21.67 o 
   5   1  12     5084.28     4873.89    108.24 o 
   6   1  12        1.55        5.55      6.42 o 
   7   1  12     1431.80     1407.50     34.08 o 
   8   1  12       19.98       27.22     10.87 o 
   9   1  12       63.90      105.94     21.68 o 
  10   1  12       33.72       25.87     23.73 o 
  11   1  12      411.92      413.38     31.18 o 
  12   1  12      191.67      165.95     21.89 o 
  13   1  12      103.10      106.05     18.84 o 
  14   1  12      128.33      142.95     21.06 o 
  15   1  12       10.93       52.43     29.15 o 
  17   1  12      434.02      451.19     67.54 o 
   0   2  12      187.82      160.89     16.42 o 
   1   2  12      111.02       98.87      6.89 o 
   2   2  12      176.18      177.76      8.98 o 
   3   2  12      232.23      254.44     14.12 o 
   4   2  12      205.27      130.50     65.24 o 
   5   2  12      230.32      247.30     14.60 o 
   6   2  12      131.20      136.08     11.82 o 
   7   2  12      791.88      821.09     29.43 o 
   8   2  12     1249.11     1272.93     39.46 o 
   9   2  12      309.95      294.35     31.80 o 
  10   2  12        0.08        4.60     11.15 o 
  11   2  12      473.53      498.36     35.12 o 
  12   2  12        0.18        1.33     12.80 o 
  13   2  12       45.41       28.63     12.51 o 
  14   2  12      242.71      285.22     29.51 o 
  15   2  12        8.54      -11.21     13.23 o 
   1   3  12       95.69       77.36      5.51 o 
   2   3  12        3.92        1.39      3.93 o 
   3   3  12      130.60      100.55     12.06 o 
   4   3  12      219.30      197.98     16.69 o 
   5   3  12      121.15      136.71     12.99 o 
   6   3  12      172.41      189.25     15.17 o 
   7   3  12      677.93      663.24     28.81 o 
   8   3  12       21.90       39.60      9.07 o 
   9   3  12     2736.29     2648.84     56.52 o 
  10   3  12     1145.61     1134.94     50.50 o 
  11   3  12       25.00       31.57     19.38 o 
  12   3  12      685.89      596.07     41.98 o 
  13   3  12        1.55        3.26     18.58 o 
  14   3  12        0.74       15.42     12.30 o 
  15   3  12      816.75      886.33     51.85 o 
  16   3  12      152.97      139.94     39.12 o 
   0   4  12      106.47      106.41      9.78 o 
   1   4  12      564.20      488.54     14.61 o 
   2   4  12        0.20        6.84      5.56 o 
   3   4  12       90.61       93.86      7.88 o 
   4   4  12        0.01       -0.65      5.85 o 
   5   4  12      269.42      252.85     18.08 o 
   6   4  12       57.08       64.23     10.87 o 
   7   4  12      142.13      114.60     12.47 o 
   8   4  12        0.30        4.71      7.81 o 
   9   4  12      426.22      418.22     26.10 o 
  10   4  12        4.47        9.19     11.69 o 
  11   4  12     2093.27     2092.08     70.88 o 
  12   4  12       69.63       69.73     18.28 o 
  13   4  12       19.94        4.09     11.17 o 
  14   4  12       16.48       17.42     15.07 o 
  15   4  12       54.78       48.94     17.66 o 
  16   4  12      277.09      374.00     57.29 o 
   1   5  12        0.61        6.12      3.72 o 
   2   5  12      328.07      330.64     11.09 o 
   3   5  12      143.96      126.95      8.15 o 
   4   5  12        7.10       -1.12      7.24 o 
   5   5  12       46.90       51.46     10.14 o 
   6   5  12      711.77      721.92     32.14 o 
   7   5  12        7.39       11.70     12.95 o 
   8   5  12       13.29        0.66      7.41 o 
   9   5  12     2594.06     2519.31     58.59 o 
  10   5  12       14.79       15.93     13.93 o 
  11   5  12      101.77       59.32     16.39 o 
  12   5  12      430.55      435.24     35.64 o 
  13   5  12       65.00      100.77     30.14 o 
  14   5  12        0.17       13.42     34.25 o 
  15   5  12       57.48       73.33     19.12 o 
  16   5  12       33.20       36.93     30.52 o 
   0   6  12     3618.54     3550.87     53.44 o 
   1   6  12      176.86      180.87      8.62 o 
   2   6  12      161.67      165.81      8.05 o 
   3   6  12        8.84       16.87      4.97 o 
   4   6  12      315.94      314.33     18.93 o 
   5   6  12     2667.14     2695.39     61.65 o 
   6   6  12     1214.85     1316.03     40.03 o 
   7   6  12      133.41       90.58     12.56 o 
   8   6  12       67.30       32.37      9.48 o 
   9   6  12      164.75      143.45     15.96 o 
  10   6  12       43.38       16.02     13.75 o 
  11   6  12      641.30      606.50     39.85 o 
  12   6  12       92.16       98.67     20.47 o 
  13   6  12      108.31      115.03     20.35 o 
  14   6  12        0.98       24.02     23.19 o 
  15   6  12        3.81       59.16     20.63 o 
   1   7  12      242.31      236.28     11.21 o 
   2   7  12      113.57       92.88      6.21 o 
   3   7  12        0.16        2.37      5.06 o 
   4   7  12      217.57      236.09     15.28 o 
   5   7  12       15.37       27.49      9.04 o 
   6   7  12     1277.34     1253.68     40.22 o 
   7   7  12      217.83      240.25     19.06 o 
   8   7  12       27.07       39.17     11.15 o 
   9   7  12       64.42       62.40     13.10 o 
  10   7  12      121.65      128.06     16.15 o 
  11   7  12      247.09      289.93     29.35 o 
  12   7  12      192.94      181.23     24.69 o 
  13   7  12        5.64       13.63     14.77 o 
  14   7  12        0.33       11.56     16.76 o 
  15   7  12      215.44      268.41     56.84 o 
   0   8  12      148.55      134.93     14.65 o 
   1   8  12      372.97      360.43     13.72 o 
   2   8  12      183.33      223.62     12.01 o 
   3   8  12      446.64      469.15     18.37 o 
   4   8  12      202.86      217.66     13.17 o 
   5   8  12      738.55      762.38     26.18 o 
   6   8  12       30.76       24.91     14.50 o 
   7   8  12      412.14      395.16     22.89 o 
   8   8  12       68.45       73.17     17.25 o 
   9   8  12      509.76      470.80     27.97 o 
  10   8  12       60.63       52.35     14.28 o 
  11   8  12       19.31       33.86     15.23 o 
  12   8  12      184.13      215.67     26.21 o 
  13   8  12      183.27      173.73     26.07 o 
  14   8  12      704.20      838.88     64.30 o 
   1   9  12       51.90       49.46      9.92 o 
   2   9  12      181.35      180.85     14.03 o 
   3   9  12        7.41       15.99      7.09 o 
   4   9  12       72.02       97.60     11.16 o 
   5   9  12       43.13       41.35      8.51 o 
   6   9  12       11.47        4.30      6.99 o 
   7   9  12      789.89      758.27     32.89 o 
   8   9  12        7.01        5.18      8.42 o 
   9   9  12        1.17        4.37      8.66 o 
  10   9  12       24.67       45.82     13.15 o 
  11   9  12        7.09      -11.49     15.41 o 
  12   9  12       87.50       92.92     21.90 o 
  13   9  12      192.26      220.70     34.28 o 
  14   9  12       46.15       17.13     24.70 o 
   0  10  12      683.69      637.63     38.00 o 
   1  10  12        3.66        9.25      6.89 o 
   2  10  12       22.09       22.06      7.99 o 
   3  10  12        0.14       -1.12      8.77 o 
   4  10  12       11.51        7.93      9.25 o 
   5  10  12       18.59       27.21      9.36 o 
   6  10  12      131.11      138.33     14.62 o 
   7  10  12       46.69       43.15     10.57 o 
   8  10  12      376.00      362.74     24.10 o 
   9  10  12       38.35       30.02      9.88 o 
  10  10  12        8.70        4.27     10.19 o 
  11  10  12       32.97      -16.40     17.63 o 
  12  10  12      156.70      138.96     27.61 o 
  13  10  12       12.75      -16.26     15.38 o 
   1  11  12        7.75        5.10      7.34 o 
   2  11  12        1.03        5.95      7.09 o 
   3  11  12       89.16       92.73     11.38 o 
   4  11  12      399.87      424.37     27.23 o 
   5  11  12      130.34      146.05     16.09 o 
   6  11  12       97.42       84.04     13.31 o 
   7  11  12       10.97       39.22     13.71 o 
   8  11  12       91.48       82.08     13.31 o 
   9  11  12       41.62       49.43     12.10 o 
  10  11  12      160.78      171.67     18.84 o 
  11  11  12       76.81       65.52     17.07 o 
  12  11  12       62.54       45.51     18.82 o 
   0  12  12       92.65      118.59     21.89 o 
   1  12  12       76.67       63.34     10.43 o 
   2  12  12       69.13       53.05     15.30 o 
   3  12  12      163.48      179.00     19.36 o 
   4  12  12        0.11       22.50     11.35 o 
   5  12  12      802.85      837.47     38.42 o 
   6  12  12      649.17      652.65     32.24 o 
   7  12  12        0.82        9.13      9.50 o 
   8  12  12        1.58        3.35     11.17 o 
   9  12  12       12.68       16.14     10.70 o 
  10  12  12      256.01      244.47     28.65 o 
  11  12  12       20.60       53.80     17.91 o 
   1  13  12        0.03        0.80      8.79 o 
   2  13  12      192.28      183.10     18.46 o 
   3  13  12       17.43       17.23     14.96 o 
   4  13  12      176.54      213.32     21.79 o 
   5  13  12      152.56      123.81     16.08 o 
   6  13  12       19.39        5.92      9.94 o 
   7  13  12        2.93       25.07     12.17 o 
   8  13  12      690.45      727.78     36.11 o 
   9  13  12       73.99       74.13     14.94 o 
  10  13  12      166.52      234.10     35.86 o 
   0  14  12       13.41       21.98     38.39 o 
   1  14  12       54.91       44.04     15.20 o 
   2  14  12      214.28      213.41     25.97 o 
   3  14  12      177.94      203.88     21.00 o 
   4  14  12       17.94       16.48     11.10 o 
   5  14  12      292.94      294.21     25.58 o 
   6  14  12       18.72       24.29     10.76 o 
   7  14  12      675.81      671.43     48.54 o 
   8  14  12      324.39      306.18     27.32 o 
   9  14  12       34.09       58.78     20.66 o 
   1  15  12       61.39       64.70     16.00 o 
   2  15  12       10.07       11.78     13.32 o 
   3  15  12      261.43      293.98     30.04 o 
   4  15  12       15.60       32.15     17.03 o 
   5  15  12       25.43       10.36     11.56 o 
   6  15  12        4.75      -27.52     18.34 o 
   7  15  12        0.02      -29.50     28.36 o 
   2  16  12        2.12      -53.10     35.40 o 
   3  16  12      142.31      123.18     34.97 o 
   4  16  12       44.19       66.98     25.18 o 
   1   1  13     1159.11     1130.25     19.76 o 
   2   1  13      570.43      572.14     19.58 o 
   3   1  13       11.74        6.58      5.94 o 
   4   1  13      487.69      537.51     23.34 o 
   5   1  13      374.90      384.12     32.56 o 
   6   1  13     1639.09     1573.97     74.21 o 
   7   1  13      853.37      870.68     51.38 o 
   8   1  13      170.48      140.54     47.72 o 
   9   1  13      214.99      224.94     30.16 o 
  10   1  13       62.58      100.22     21.58 o 
  11   1  13       10.95        6.44     15.82 o 
  12   1  13       58.75       67.43     22.98 o 
  13   1  13      110.98      100.82     29.55 o 
  14   1  13       83.59       79.33     34.72 o 
  15   1  13       22.03       16.12     21.69 o 
   0   2  13        3.72        3.51      4.67 o 
   1   2  13       13.87        5.34      4.99 o 
   2   2  13      609.40      555.10     15.56 o 
   3   2  13       77.46       86.28      9.09 o 
   4   2  13      259.62      278.62     27.73 o 
   5   2  13      161.09       42.63     44.23 o 
   6   2  13      670.25      601.74     22.04 o 
   7   2  13      120.86      139.34     24.96 o 
   8   2  13      258.69      239.75     29.32 o 
   9   2  13      236.10      205.30     28.37 o 
  10   2  13      130.08      137.57     27.58 o 
  11   2  13       15.47        9.18     13.31 o 
  12   2  13       21.06       36.37     18.45 o 
  13   2  13      127.74       96.33     19.67 o 
  14   2  13       70.71       87.64     23.99 o 
  15   2  13      418.41      410.93     47.19 o 
   1   3  13       41.79       30.63      3.75 o 
   2   3  13       13.20       14.40      4.27 o 
   3   3  13      507.62      499.39     19.87 o 
   4   3  13       62.42       48.89     20.07 o 
   5   3  13       62.42       75.76      9.83 o 
   6   3  13      271.57      300.45     20.02 o 
   7   3  13      794.57      852.84     31.59 o 
   8   3  13       55.84       57.58     17.57 o 
   9   3  13       79.91       81.81     20.45 o 
  10   3  13       72.36       78.06     22.48 o 
  11   3  13        3.91       -5.20     18.09 o 
  12   3  13       26.69       64.25     17.09 o 
  13   3  13       16.04       22.32     12.98 o 
  14   3  13       23.80       42.15     19.22 o 
  15   3  13      214.10      219.74     60.77 o 
  16   3  13      103.84       85.86     34.60 o 
   0   4  13        0.05       -8.95      5.97 o 
   1   4  13      140.23      130.04     10.18 o 
   2   4  13        3.83        8.14      2.85 o 
   3   4  13       57.27       57.15      8.90 o 
   4   4  13        6.90        3.12      6.62 o 
   5   4  13      516.60      511.56     25.64 o 
   6   4  13       41.95       27.76      8.60 o 
   7   4  13     1172.86     1102.95     38.93 o 
   8   4  13       10.41       13.14     18.47 o 
   9   4  13      539.49      556.31     36.24 o 
  10   4  13       29.31       52.19     17.77 o 
  11   4  13       33.51       46.39     15.67 o 
  12   4  13      103.32       50.64     15.55 o 
  13   4  13      122.91      103.40     20.59 o 
  14   4  13      241.27      245.83     29.00 o 
  15   4  13       32.40       16.23     24.08 o 
  16   4  13       22.58       16.63     22.70 o 
   1   5  13      517.68      467.15     13.95 o 
   2   5  13       13.29        6.04      4.77 o 
   3   5  13       26.40       35.70      7.87 o 
   4   5  13      257.35      264.23     18.93 o 
   5   5  13      721.50      680.21     30.46 o 
   6   5  13       33.71       18.66      8.38 o 
   7   5  13       31.19        5.78      9.26 o 
   8   5  13      106.95       79.53     19.96 o 
   9   5  13        2.86      -13.06     10.94 o 
  10   5  13      132.00      166.79     22.58 o 
  11   5  13      875.12      914.88     49.32 o 
  12   5  13       20.39       -4.89     15.97 o 
  13   5  13      183.62      171.48     24.27 o 
  14   5  13        1.78        8.85     13.11 o 
  15   5  13      388.21      387.49     44.91 o 
   0   6  13     1194.77     1233.76     32.66 o 
   1   6  13        0.10        8.18      3.83 o 
   2   6  13       32.17       28.69      5.37 o 
   3   6  13      143.54      139.89     12.98 o 
   4   6  13       83.40       88.66     11.58 o 
   5   6  13       40.81       36.78     10.82 o 
   6   6  13        3.96        8.81      7.87 o 
   7   6  13      635.14      603.45     32.23 o 
   8   6  13       61.90       27.53      9.79 o 
   9   6  13      249.79      208.94     28.16 o 
  10   6  13        1.43        3.61     12.34 o 
  11   6  13      138.98      104.40     22.96 o 
  12   6  13       10.72        7.31     14.85 o 
  13   6  13        7.77       14.84     13.20 o 
  14   6  13       23.32       39.44     27.86 o 
  15   6  13      209.51      180.21     45.59 o 
   1   7  13       13.00       27.88      4.41 o 
   2   7  13        0.02        8.00      6.36 o 
   3   7  13       37.85       52.90      8.12 o 
   4   7  13        0.42       13.59      6.78 o 
   5   7  13     1645.81     1448.63     43.01 o 
   6   7  13        0.32       -3.51      8.59 o 
   7   7  13        0.11       16.69     10.16 o 
   8   7  13       30.34       17.65     12.06 o 
   9   7  13      501.11      434.25     33.44 o 
  10   7  13      496.38      528.52     37.78 o 
  11   7  13       41.86       46.27     15.60 o 
  12   7  13       26.82       23.54     17.73 o 
  13   7  13       98.19      124.59     26.68 o 
  14   7  13        8.33       30.51     26.36 o 
   0   8  13      180.96      187.82     16.92 o 
   1   8  13        9.11        7.05      6.14 o 
   2   8  13       16.89       21.61      5.72 o 
   3   8  13      480.12      442.49     20.65 o 
   4   8  13      219.19      250.56     18.74 o 
   5   8  13      445.78      488.24     23.30 o 
   6   8  13        4.94        6.91      8.01 o 
   7   8  13       29.90       19.87     14.01 o 
   8   8  13      291.19      264.98     27.65 o 
   9   8  13        5.33       10.06     10.57 o 
  10   8  13        5.05       12.83     15.14 o 
  11   8  13      111.55       92.20     19.34 o 
  12   8  13       84.07       27.01     17.19 o 
  13   8  13      107.52       83.19     19.02 o 
  14   8  13       12.78       67.89     32.49 o 
   1   9  13      236.06      259.70     18.86 o 
   2   9  13       20.46       19.93      7.68 o 
   3   9  13      309.74      276.27     21.08 o 
   4   9  13       22.81       15.44      9.53 o 
   5   9  13      419.03      403.96     25.59 o 
   6   9  13      143.03      148.67     16.83 o 
   7   9  13       17.89        6.07     11.96 o 
   8   9  13      350.17      360.65     23.17 o 
   9   9  13      312.60      335.67     26.14 o 
  10   9  13        9.86       47.04     14.93 o 
  11   9  13       37.30       49.95     17.77 o 
  12   9  13      113.36      113.74     25.27 o 
  13   9  13       29.51       57.90     30.55 o 
  14   9  13      118.00       87.74     32.26 o 
   0  10  13        3.95       32.73     11.23 o 
   1  10  13       71.07       77.91      8.96 o 
   2  10  13      120.84      136.01     16.11 o 
   3  10  13       57.61       59.49     12.76 o 
   4  10  13        0.11        4.13      9.56 o 
   5  10  13      153.79      204.62     22.82 o 
   6  10  13      116.95      112.85     13.82 o 
   7  10  13      447.79      443.02     25.86 o 
   8  10  13      111.60      111.48     19.57 o 
   9  10  13       63.41       76.44     16.36 o 
  10  10  13       28.59       25.95     13.98 o 
  11  10  13       26.59       10.83     18.37 o 
  12  10  13      275.31      280.63     39.63 o 
   1  11  13       51.68       42.40      9.28 o 
   2  11  13      217.50      224.35     20.02 o 
   3  11  13       41.07       32.38     13.64 o 
   4  11  13      112.30       98.64     15.54 o 
   5  11  13      138.22      199.32     21.32 o 
   6  11  13      113.05      103.79     15.65 o 
   7  11  13        7.73        6.19     10.06 o 
   8  11  13        0.88        1.27     12.11 o 
   9  11  13        1.21      -10.15     12.20 o 
  10  11  13      274.36      301.14     31.16 o 
  11  11  13       37.70       33.96     17.82 o 
   0  12  13      636.01      691.95     47.71 o 
   1  12  13      436.98      382.67     24.45 o 
   2  12  13       11.48       11.26      9.90 o 
   3  12  13      560.05      630.14     34.52 o 
   4  12  13        7.44        3.27     10.89 o 
   5  12  13      412.09      460.01     30.03 o 
   6  12  13      445.44      477.95     31.15 o 
   7  12  13        1.59        7.92      9.23 o 
   8  12  13       57.98       48.77     11.90 o 
   9  12  13      415.74      445.13     38.55 o 
  10  12  13      152.02      160.48     24.79 o 
   1  13  13       11.32        9.05     10.34 o 
   2  13  13       27.03       18.50     11.31 o 
   3  13  13      706.02      703.24     36.95 o 
   4  13  13      147.01      166.80     20.51 o 
   5  13  13      495.83      539.78     33.32 o 
   6  13  13       12.03        9.86     11.85 o 
   7  13  13      325.90      378.01     26.87 o 
   8  13  13       27.40       18.50     18.66 o 
   9  13  13      125.13      111.38     27.52 o 
   0  14  13       13.56       79.11     33.92 o 
   1  14  13       96.28      129.38     28.28 o 
   2  14  13        1.85        0.45     11.90 o 
   3  14  13      306.98      378.53     28.61 o 
   4  14  13        8.43        4.87     10.26 o 
   5  14  13      357.63      422.63     30.72 o 
   6  14  13       24.11       54.17     13.84 o 
   7  14  13      217.18      295.07     30.30 o 
   8  14  13        6.97       -3.41     21.54 o 
   1  15  13        1.99       -5.28     15.18 o 
   2  15  13        0.47       43.56     28.33 o 
   3  15  13       89.98      122.38     37.18 o 
   4  15  13      265.10      284.67     29.73 o 
   5  15  13      464.78      467.40     37.81 o 
   6  15  13        8.05        9.11     14.21 o 
   0   0  14      216.59      184.51     14.39 o 
   1   0  14      260.67      215.24      8.86 o 
   2   0  14     3719.64     3666.75     71.12 o 
   3   0  14     5561.88     5422.50     87.08 o 
   4   0  14     1079.56     1055.75     56.71 o 
   5   0  14     4909.06     4655.39    160.82 o 
   6   0  14      373.49      362.41     47.77 o 
   7   0  14      277.80      273.63     43.43 o 
   8   0  14     2336.85     2234.97    123.06 o 
   9   0  14      739.60      779.80     75.45 o 
  10   0  14       60.73       62.94     31.38 o 
  11   0  14      191.33      162.55     38.60 o 
  12   0  14      160.93      109.65     35.19 o 
  13   0  14       31.25       69.08     29.48 o 
  14   0  14      585.66      632.04     81.52 o 
   1   1  14       68.90       45.89      4.83 o 
   2   1  14       66.05       42.30      7.35 o 
   3   1  14     2271.87     2217.94     39.42 o 
   4   1  14     6985.79     6859.50     83.81 o 
   5   1  14     4625.50     4422.31    108.84 o 
   6   1  14      748.85      735.12     46.50 o 
   7   1  14       15.74       15.54     12.02 o 
   8   1  14     1012.43      999.31     57.89 o 
   9   1  14       33.12       15.30     34.15 o 
  10   1  14        1.46       -2.24     23.31 o 
  11   1  14       55.07       47.02     17.38 o 
  12   1  14        1.46      -18.75     16.73 o 
  13   1  14       75.04       48.53     23.03 o 
  14   1  14       30.47       78.90     25.82 o 
   0   2  14       35.52       39.14      7.14 o 
   1   2  14      371.05      371.40     13.03 o 
   2   2  14        0.99        2.29      4.43 o 
   3   2  14     1346.10     1370.57     34.08 o 
   4   2  14      412.66      425.94     21.59 o 
   5   2  14     1997.67     1953.46    149.35 o 
   6   2  14      152.16      151.74     45.17 o 
   7   2  14      126.81      111.18     21.18 o 
   8   2  14      173.48      155.58     40.18 o 
   9   2  14       63.62       76.30     22.38 o 
  10   2  14       79.17       44.62     18.63 o 
  11   2  14        1.81        4.74     15.55 o 
  12   2  14        3.21       24.89     18.16 o 
  13   2  14        0.26       15.55     18.37 o 
  14   2  14      343.32      390.16     49.32 o 
   1   3  14       55.09       46.31      9.90 o 
   2   3  14      109.11       89.39      8.18 o 
   3   3  14      390.36      370.53     17.98 o 
   4   3  14       25.24       21.16     13.19 o 
   5   3  14       26.21       23.89     13.79 o 
   6   3  14      506.39      471.42     38.14 o 
   7   3  14      357.81      327.90     33.14 o 
   8   3  14     1007.76      969.13     57.38 o 
   9   3  14       93.35       69.35     25.17 o 
  10   3  14        4.08       31.54     51.55 o 
  11   3  14       76.85       92.76     24.01 o 
  12   3  14        3.72       19.34     38.87 o 
  13   3  14       32.46       29.63     16.57 o 
  14   3  14       86.24      113.43     28.76 o 
   0   4  14      700.02      675.89     25.07 o 
   1   4  14       84.43       65.73      6.95 o 
   2   4  14      256.77      238.52     12.19 o 
   3   4  14        1.26        8.32      6.29 o 
   4   4  14       82.65       62.04     21.95 o 
   5   4  14       65.27       46.89      8.92 o 
   6   4  14      745.12      726.40     46.82 o 
   7   4  14      314.69      308.81     33.11 o 
   8   4  14      178.83      180.05     70.36 o 
   9   4  14     2184.73     2108.49     95.92 o 
  10   4  14        1.37       15.07     35.32 o 
  11   4  14       60.91       44.50     18.25 o 
  12   4  14      338.70      314.80     31.24 o 
  13   4  14       76.24       47.21     15.23 o 
  14   4  14       55.41      112.57     23.64 o 
  15   4  14      251.99      207.35     44.09 o 
   1   5  14       42.34       32.72      4.74 o 
   2   5  14        2.43        5.45      5.06 o 
   3   5  14      119.18      151.99     11.06 o 
   4   5  14      118.06       97.91     11.22 o 
   5   5  14      215.11      237.17     28.30 o 
   6   5  14       86.72      102.39     20.59 o 
   7   5  14       25.20       26.54     15.20 o 
   8   5  14       67.41       51.19     15.37 o 
   9   5  14     1112.53     1092.74     63.41 o 
  10   5  14       92.68      133.25     29.08 o 
  11   5  14       71.59       95.86     22.06 o 
  12   5  14       10.50       -5.41     14.21 o 
  13   5  14      185.93      250.64     29.00 o 
  14   5  14      151.76      140.15     28.61 o 
  15   5  14      106.49      168.78     45.95 o 
   0   6  14      150.48      189.43     13.82 o 
   1   6  14     1430.64     1266.63     23.92 o 
   2   6  14        7.90       22.62      6.35 o 
   3   6  14       26.45       33.87      7.71 o 
   4   6  14      829.00      844.78     31.71 o 
   5   6  14     1234.87     1155.49     42.11 o 
   6   6  14       10.90        8.41      8.90 o 
   7   6  14      191.61      150.45     24.10 o 
   8   6  14       52.07       56.91     19.76 o 
   9   6  14       14.30       56.08     18.20 o 
  10   6  14       15.74       25.12     12.32 o 
  11   6  14       77.50       65.64     21.65 o 
  12   6  14      243.73      259.01     28.91 o 
  13   6  14       26.36       32.60     16.59 o 
  14   6  14      689.87      656.39     56.15 o 
   1   7  14      150.93      123.28      9.19 o 
   2   7  14      565.71      601.75     26.47 o 
   3   7  14      306.46      264.64     16.08 o 
   4   7  14     1321.83     1200.72     34.28 o 
   5   7  14      309.46      352.80     22.50 o 
   6   7  14     1537.85     1455.82     44.44 o 
   7   7  14      178.42      185.37     24.81 o 
   8   7  14      684.41      702.73     50.74 o 
   9   7  14       89.51       82.22     18.05 o 
  10   7  14      110.46      152.29     23.07 o 
  11   7  14      734.53      762.85     47.50 o 
  12   7  14       41.96       68.64     17.49 o 
  13   7  14        0.70       16.82     13.61 o 
  14   7  14      219.94      104.10     35.63 o 
   0   8  14        0.40        0.37     10.56 o 
   1   8  14       49.84       47.55      9.33 o 
   2   8  14       86.97       60.56      9.04 o 
   3   8  14      145.34      104.47     13.38 o 
   4   8  14      468.17      484.00     22.88 o 
   5   8  14      375.75      359.97     20.21 o 
   6   8  14        1.04       -5.41      8.97 o 
   7   8  14        3.41       24.25     11.96 o 
   8   8  14       36.34       51.81     18.75 o 
   9   8  14       63.89       95.58     18.12 o 
  10   8  14       11.20       14.61     15.10 o 
  11   8  14      190.78      199.34     26.40 o 
  12   8  14       81.89      105.27     21.57 o 
  13   8  14      154.23      198.28     45.90 o 
  14   8  14      131.63      123.85     37.61 o 
   1   9  14        0.63       -1.48      8.40 o 
   2   9  14        0.15       -0.34      8.11 o 
   3   9  14       16.00       22.87      9.31 o 
   4   9  14      495.55      430.07     26.12 o 
   5   9  14        4.55        5.04      9.09 o 
   6   9  14       83.82       62.21     12.34 o 
   7   9  14       13.76       59.85     17.68 o 
   8   9  14       36.50       91.03     21.50 o 
   9   9  14       17.62       47.45     16.48 o 
  10   9  14       26.83       38.77     20.13 o 
  11   9  14      177.47      192.70     25.11 o 
  12   9  14       94.61      133.71     28.40 o 
  13   9  14        8.22        6.18     21.71 o 
   0  10  14       56.47       50.33     21.73 o 
   1  10  14        2.40       12.84      6.84 o 
   2  10  14      127.62      134.39     16.50 o 
   3  10  14       82.04       84.33     17.81 o 
   4  10  14       50.90       86.41     14.32 o 
   5  10  14       42.70       48.21     11.66 o 
   6  10  14        2.94        6.91     11.36 o 
   7  10  14       10.21       18.10     11.02 o 
   8  10  14       61.31       44.53     13.68 o 
   9  10  14        0.95       10.41     18.24 o 
  10  10  14       35.76       55.04     15.57 o 
  11  10  14       15.53       23.63     19.66 o 
   1  11  14       39.15       34.66     14.03 o 
   2  11  14      119.52      134.51     16.83 o 
   3  11  14      195.63      188.95     21.41 o 
   4  11  14       80.52       90.41     15.20 o 
   5  11  14        5.22       20.21     12.18 o 
   6  11  14        0.12       26.89     23.90 o 
   7  11  14       24.51       83.60     27.92 o 
   8  11  14       21.73       18.00     12.08 o 
   9  11  14      100.61      109.07     18.28 o 
  10  11  14      393.36      468.15     39.62 o 
   0  12  14       66.08       87.13     31.96 o 
   1  12  14      107.95       81.35     22.73 o 
   2  12  14       36.82       54.68     16.13 o 
   3  12  14       24.60       14.85     12.73 o 
   4  12  14        3.02       19.35     10.40 o 
   5  12  14        4.26       33.48     12.26 o 
   6  12  14       71.94       72.15     15.31 o 
   7  12  14        5.22       29.27     14.32 o 
   8  12  14       43.89       18.39     12.96 o 
   9  12  14       16.67       11.91     17.89 o 
  10  12  14        8.91      -13.16     32.14 o 
   1  13  14       71.55       96.77     19.24 o 
   2  13  14      242.50      273.57     29.38 o 
   3  13  14      319.51      383.33     33.85 o 
   4  13  14      286.66      281.01     24.82 o 
   5  13  14       46.63       54.07     13.75 o 
   6  13  14      123.45      165.21     19.84 o 
   7  13  14       29.07       40.65     14.10 o 
   8  13  14       41.69       31.14     18.52 o 
   0  14  14      493.08      449.68     67.30 o 
   1  14  14       86.35      153.67     43.25 o 
   2  14  14       23.88       -5.28     16.17 o 
   3  14  14       63.39      138.66     22.44 o 
   4  14  14      134.19      155.48     24.00 o 
   5  14  14        0.73       -4.19     18.34 o 
   6  14  14       33.88       23.45     14.46 o 
   7  14  14       64.74       46.95     29.01 o 
   1  15  14       20.66       18.83     20.51 o 
   2  15  14      173.55      167.10     41.87 o 
   3  15  14        1.26       29.22     18.91 o 
   4  15  14        2.22        5.05     16.56 o 
   1   1  15      157.52      142.21     10.69 o 
   2   1  15      271.50      276.28     15.39 o 
   3   1  15      390.02      353.26     18.39 o 
   4   1  15      811.88      730.90     29.18 o 
   5   1  15      586.33      569.26     41.18 o 
   6   1  15       46.98       64.39     17.08 o 
   7   1  15       68.27       84.17     20.79 o 
   8   1  15        2.16      -13.18     20.20 o 
   9   1  15      118.65       98.11     22.05 o 
  10   1  15       18.43       21.14     17.31 o 
  11   1  15      616.79      646.04     54.08 o 
  12   1  15        3.69       -0.08     27.37 o 
  13   1  15        0.56       26.60     16.90 o 
  14   1  15      142.04      169.84     49.37 o 
   0   2  15       18.28       22.12      9.84 o 
   1   2  15      855.15      847.50     23.71 o 
   2   2  15       27.35       30.39      6.99 o 
   3   2  15      811.10      858.00     28.21 o 
   4   2  15      104.42      112.20     12.31 o 
   5   2  15       21.29       42.94     27.32 o 
   6   2  15      174.50      189.24     35.77 o 
   7   2  15       45.97       56.21     18.79 o 
   8   2  15       89.10       35.01     16.20 o 
   9   2  15      146.99      156.75     25.68 o 
  10   2  15       13.81       10.14     47.42 o 
  11   2  15      210.35      208.91     33.39 o 
  12   2  15       96.08      158.70     38.28 o 
  13   2  15      237.89      240.81     37.01 o 
  14   2  15        4.00      -22.08     29.67 o 
   1   3  15      680.61      724.78     21.92 o 
   2   3  15      130.49      141.62     10.56 o 
   3   3  15       52.69       56.34     12.09 o 
   4   3  15      462.62      457.41     36.45 o 
   5   3  15      970.56      985.92     54.70 o 
   6   3  15       51.07       82.59     18.88 o 
   7   3  15        1.60       25.79     16.00 o 
   8   3  15       60.56       92.79     20.29 o 
   9   3  15       36.35       47.98     79.13 o 
  10   3  15        1.96      -12.17     15.62 o 
  11   3  15       53.95       65.82     22.51 o 
  12   3  15       87.30       98.29     25.50 o 
  13   3  15        0.20       -5.72     17.88 o 
  14   3  15        3.65       70.80     40.05 o 
   0   4  15        0.06       14.43     10.79 o 
   1   4  15       20.62       28.76      5.72 o 
   2   4  15      219.04      209.20     12.11 o 
   3   4  15       24.30        6.48      9.83 o 
   4   4  15      235.44      213.27     26.61 o 
   5   4  15        0.18       -8.85     13.35 o 
   6   4  15      664.50      720.25     48.08 o 
   7   4  15      216.52      206.59     32.58 o 
   8   4  15       11.06       14.79     15.62 o 
   9   4  15       21.35       28.40     15.52 o 
  10   4  15       87.18      137.37     25.89 o 
  11   4  15       27.41       46.47     33.23 o 
  12   4  15       14.51      -14.19     21.70 o 
  13   4  15      326.00      438.30     46.91 o 
  14   4  15        6.57       -0.26     25.15 o 
   1   5  15       64.53       81.59      9.12 o 
   2   5  15        2.06        6.63      5.89 o 
   3   5  15       61.85       34.43     10.41 o 
   4   5  15     1079.18      969.53     44.07 o 
   5   5  15     2069.33     1960.55     75.24 o 
   6   5  15        0.03        1.23     12.46 o 
   7   5  15      315.49      310.64     33.25 o 
   8   5  15       27.41       27.99     49.51 o 
   9   5  15        0.00      -14.66     14.60 o 
  10   5  15        0.00       17.48     16.35 o 
  11   5  15       64.31      114.56     25.89 o 
  12   5  15       93.72       94.94     26.10 o 
  13   5  15      107.65      141.31     29.18 o 
  14   5  15        0.02       82.74     40.69 o 
   0   6  15        9.36       41.82     10.86 o 
   1   6  15      100.29      112.71      9.42 o 
   2   6  15      478.47      445.71     20.04 o 
   3   6  15      827.97      645.42     40.23 o 
   4   6  15       54.94       62.90     10.48 o 
   5   6  15       90.90       93.08     22.91 o 
   6   6  15        3.13      -18.96     13.84 o 
   7   6  15      390.63      321.96     47.21 o 
   8   6  15      123.61      123.71     23.51 o 
   9   6  15        0.03        0.58     13.85 o 
  10   6  15      102.05      119.23     24.63 o 
  11   6  15      187.35      167.26     29.59 o 
  12   6  15       66.07       49.97     22.17 o 
  13   6  15        1.64      -32.44     23.31 o 
  14   6  15      236.10      232.38     51.22 o 
   1   7  15        4.03       -9.32      9.54 o 
   2   7  15      394.81      304.02     17.34 o 
   3   7  15      461.78      399.79     20.42 o 
   4   7  15      163.82      237.04     16.64 o 
   5   7  15      770.23      682.07     38.24 o 
   6   7  15        0.02        0.16     13.49 o 
   7   7  15        9.22       22.44     15.50 o 
   8   7  15      173.35      194.37     29.53 o 
   9   7  15       13.93        9.29     13.56 o 
  10   7  15        9.93       32.77     15.14 o 
  11   7  15      206.01      224.28     33.39 o 
  12   7  15       36.73       27.64     23.80 o 
  13   7  15      386.71      437.13     66.30 o 
   0   8  15      350.98      306.27     34.23 o 
   1   8  15      174.68      119.87     16.22 o 
   2   8  15        1.79        3.31      6.99 o 
   3   8  15      122.93      132.83     15.37 o 
   4   8  15      130.50      133.40     15.07 o 
   5   8  15      287.61      259.72     25.78 o 
   6   8  15       29.18       38.19     11.73 o 
   7   8  15      444.45      428.27     32.37 o 
   8   8  15        0.14      -20.39     20.82 o 
   9   8  15      199.75      220.34     30.84 o 
  10   8  15       97.02      100.28     23.86 o 
  11   8  15       18.20       11.76     21.27 o 
  12   8  15       27.35       47.68     30.08 o 
  13   8  15        0.38       10.75     23.97 o 
   1   9  15      136.31      134.59     17.23 o 
   2   9  15        7.16       -7.32     11.23 o 
   3   9  15       81.17       70.02     12.51 o 
   4   9  15      112.96      102.38     14.11 o 
   5   9  15       82.40       55.42     25.06 o 
   6   9  15        4.40        6.56     12.32 o 
   7   9  15       32.72       46.33     16.36 o 
   8   9  15      108.97       73.11     28.84 o 
   9   9  15      255.44      330.78     41.08 o 
  10   9  15      121.48      131.64     27.49 o 
  11   9  15       10.93      -24.28     30.95 o 
   0  10  15       26.66       32.14     16.49 o 
   1  10  15       68.91       58.42     12.55 o 
   2  10  15      154.43      112.54     19.38 o 
   3  10  15      256.66      307.48     28.25 o 
   4  10  15       26.78       13.90     11.34 o 
   5  10  15      114.93      109.84     18.91 o 
   6  10  15      353.46      338.30     31.31 o 
   7  10  15       59.48       77.96     18.37 o 
   8  10  15      227.22      268.96     29.90 o 
   9  10  15       56.08       62.73     18.39 o 
  10  10  15       28.41       34.68     16.83 o 
   1  11  15       36.04       35.62     14.48 o 
   2  11  15        0.01        9.01     13.06 o 
   3  11  15      135.17      138.80     20.56 o 
   4  11  15       18.72       35.63     22.95 o 
   5  11  15     1147.24     1144.58     55.58 o 
   6  11  15      139.69      213.17     26.11 o 
   7  11  15      249.87      255.31     28.13 o 
   8  11  15       26.86       31.47     15.98 o 
   9  11  15       24.03        4.53     26.17 o 
  10  11  15       14.75       41.17     26.66 o 
   1  12  15      567.03      456.96     39.78 o 
   2  12  15        7.72       -9.97     15.73 o 
   3  12  15     1264.19     1571.45     65.35 o 
   4  12  15      174.59      206.15     25.68 o 
   5  12  15      111.16      124.95     27.63 o 
   6  12  15       97.89      138.14     22.51 o 
   7  12  15       51.09       22.83     14.17 o 
   8  12  15      299.65      342.00     40.99 o 
   9  12  15       80.52       90.59     32.77 o 
   1  13  15       83.00      115.45     21.97 o 
   2  13  15      166.80      183.06     36.44 o 
   3  13  15       24.10       28.72     14.20 o 
   4  13  15      124.45      132.81     28.09 o 
   5  13  15      558.46      633.87     55.08 o 
   6  13  15       22.02       56.51     31.19 o 
   7  13  15       71.31       73.12     29.77 o 
   8  13  15       19.79       65.18     33.05 o 
   0  14  15      873.34      538.91     82.79 o 
   1  14  15      128.93      124.90     38.96 o 
   2  14  15      132.83      122.68     26.64 o 
   3  14  15      142.82      187.98     36.48 o 
   4  14  15       72.65       52.45     29.31 o 
   1  15  15        2.48       95.40     37.90 o 
   2  15  15      268.46      212.29     55.73 o 
   0   0  16    27621.38    27055.34    255.36 o 
   1   0  16       34.25       67.16     13.07 o 
   2   0  16       12.38       18.38     14.07 o 
   3   0  16     3644.29     3528.80     75.86 o 
   4   0  16     1476.38     1341.15     57.17 o 
   5   0  16      144.20       74.85     28.59 o 
   6   0  16      579.08      538.95     60.72 o 
   7   0  16      103.61       88.79     33.04 o 
   8   0  16      276.59      312.87     52.17 o 
   9   0  16      394.09      422.48     58.40 o 
  10   0  16       25.50       21.71     26.14 o 
  11   0  16       12.09       43.01     31.68 o 
  12   0  16        0.03      -14.75     22.74 o 
  13   0  16        1.34       85.55     40.51 o 
   1   1  16        1.14        6.34      6.82 o 
   2   1  16     6256.47     6111.92     70.09 o 
   3   1  16       70.07       63.09      9.44 o 
   4   1  16      269.97      296.61     19.90 o 
   5   1  16      330.58      339.23     34.64 o 
   6   1  16      103.88       95.00     21.42 o 
   7   1  16      754.74      701.47     50.14 o 
   8   1  16       87.65       32.72     40.74 o 
   9   1  16       46.20       51.20     22.05 o 
  10   1  16      184.76      185.62     31.56 o 
  11   1  16      120.87       84.54     35.65 o 
  12   1  16       15.10       -2.31     19.91 o 
  13   1  16       89.18       87.55     26.24 o 
   0   2  16     4825.93     4797.67     76.07 o 
   1   2  16      258.73      249.98     14.05 o 
   2   2  16        4.25        1.66      6.40 o 
   3   2  16      749.37      683.63     26.11 o 
   4   2  16       10.31        8.39      7.24 o 
   5   2  16       26.67       35.13     14.19 o 
   6   2  16      228.82      254.38     31.80 o 
   7   2  16       55.64       48.46     27.01 o 
   8   2  16        6.96       12.55     21.28 o 
   9   2  16        6.24       -1.40     12.49 o 
  10   2  16       36.48       26.30     16.50 o 
  11   2  16        0.59       23.57     18.02 o 
  12   2  16       32.42       12.27     22.02 o 
  13   2  16       62.44       58.20     27.06 o 
   1   3  16      238.36      220.83     13.13 o 
   2   3  16        0.40        2.69      6.34 o 
   3   3  16        3.71        3.61      7.38 o 
   4   3  16       57.56       64.28     16.53 o 
   5   3  16      109.38      103.10     20.86 o 
   6   3  16     2144.79     2106.78     82.82 o 
   7   3  16       25.92       35.80     15.66 o 
   8   3  16     1388.65     1324.73     69.99 o 
   9   3  16       10.45       -3.36     13.75 o 
  10   3  16        9.51        3.79     13.08 o 
  11   3  16       11.86       72.31     23.71 o 
  12   3  16      124.09      124.54     29.06 o 
  13   3  16       44.88       13.84     22.73 o 
   0   4  16      907.21      928.48     63.88 o 
   1   4  16       38.34       25.57      7.48 o 
   2   4  16       23.65       24.56      6.30 o 
   3   4  16        0.55       -6.77      8.84 o 
   4   4  16      311.34      271.34     29.91 o 
   5   4  16       46.40       98.54     22.84 o 
   6   4  16      234.97      231.92     56.93 o 
   7   4  16      713.55      846.74     55.27 o 
   8   4  16        9.99       18.88     16.53 o 
   9   4  16       27.87       47.73     21.24 o 
  10   4  16      339.14      308.66     37.23 o 
  11   4  16        0.14       13.07     26.05 o 
  12   4  16       23.92       29.58     35.66 o 
  13   4  16        6.88       94.16     41.80 o 
   1   5  16       97.52       68.93      8.28 o 
   2   5  16      334.47      320.45     21.12 o 
   3   5  16       21.43        7.53      9.64 o 
   4   5  16       54.26       26.25     12.27 o 
   5   5  16        0.02       -6.25     13.41 o 
   6   5  16      363.63      275.26     31.04 o 
   7   5  16       15.83       43.97     18.76 o 
   8   5  16     1459.13     1474.18    109.17 o 
   9   5  16      488.50      565.88     48.33 o 
  10   5  16        0.71       -9.30     15.86 o 
  11   5  16       78.93      126.82     26.54 o 
  12   5  16       12.29      -17.22     19.28 o 
  13   5  16       13.67       44.03     29.06 o 
   0   6  16      732.29      591.70     32.36 o 
   1   6  16      820.25      789.63     43.72 o 
   2   6  16      163.60      171.21     16.31 o 
   3   6  16       30.25       33.27      9.01 o 
   4   6  16      242.04      257.54     25.72 o 
   5   6  16      188.49      144.18     19.56 o 
   6   6  16      280.03      288.75     27.49 o 
   7   6  16      242.83      225.99     32.37 o 
   8   6  16       40.42       65.09     21.34 o 
   9   6  16        0.30       23.22     23.26 o 
  10   6  16      134.81      127.36     27.14 o 
  11   6  16       48.21       57.84     23.15 o 
  12   6  16       67.87       50.77     20.58 o 
  13   6  16       25.63      -11.75     27.91 o 
   1   7  16       22.84       37.66     12.70 o 
   2   7  16     2080.54     1871.03     58.25 o 
   3   7  16      155.99      148.08     26.50 o 
   4   7  16       26.63       52.89     12.32 o 
   5   7  16      463.19      505.34     33.90 o 
   6   7  16       49.69       66.31     15.17 o 
   7   7  16        3.21       11.26     12.45 o 
   8   7  16      100.99      131.00     26.95 o 
   9   7  16      100.64       55.07     24.90 o 
  10   7  16       99.43       82.29     54.80 o 
  11   7  16       45.49        2.45     14.06 o 
  12   7  16        6.90       -7.91     21.05 o 
  13   7  16      207.92      202.53     44.43 o 
   0   8  16     2229.61     2072.37    107.05 o 
   1   8  16       20.10       12.18     10.82 o 
   2   8  16        8.52       19.22     13.15 o 
   3   8  16       72.91       46.66     15.94 o 
   4   8  16        0.34        2.79     15.41 o 
   5   8  16      274.61      286.12     27.78 o 
   6   8  16      132.30      174.36     23.17 o 
   7   8  16      216.96      190.78     50.60 o 
   8   8  16      161.27      199.81     41.72 o 
   9   8  16        0.03       -4.26     28.07 o 
  10   8  16       82.87      139.64     43.32 o 
  11   8  16       42.04      120.01     36.37 o 
  12   8  16       23.55      106.39     37.19 o 
   1   9  16      117.24      123.54     18.47 o 
   2   9  16      141.57      111.33     26.69 o 
   3   9  16       34.61       66.27     21.74 o 
   4   9  16        0.99       12.90     15.14 o 
   5   9  16       25.42        7.38     10.68 o 
   6   9  16      480.41      469.40     35.87 o 
   7   9  16        1.87       14.13     12.54 o 
   8   9  16       25.57       16.18     13.15 o 
   9   9  16       98.79      173.77     31.95 o 
  10   9  16       60.01      122.38     42.13 o 
   0  10  16      123.32      139.09     26.65 o 
   1  10  16        1.30        7.99     11.64 o 
   2  10  16       34.53       40.76     14.61 o 
   3  10  16        2.61       13.98     16.30 o 
   4  10  16       18.85       21.49     15.53 o 
   5  10  16        4.20       53.04     26.12 o 
   6  10  16      348.84      371.98     32.63 o 
   7  10  16       38.31       23.79     17.23 o 
   8  10  16       18.95       21.14     12.43 o 
   9  10  16      193.16      242.21     40.12 o 
  10  10  16        1.18       93.76     36.61 o 
  11  10  16       14.40       60.88     33.00 o 
   1  11  16      240.26      266.48     35.65 o 
   2  11  16       48.51       52.06     15.05 o 
   3  11  16       35.19       28.00     20.55 o 
   4  11  16        0.34      -10.67     15.15 o 
   5  11  16       41.92       48.83     37.33 o 
   6  11  16       12.05       10.25     17.30 o 
   7  11  16      119.10      179.87     50.63 o 
   8  11  16       17.01       25.01     14.20 o 
   9  11  16      302.52      287.85     54.17 o 
  10  11  16       20.95       35.52     27.92 o 
   1  12  16       32.95       12.80     14.58 o 
   2  12  16       89.06       69.75     24.79 o 
   3  12  16        0.64       -0.11     13.91 o 
   4  12  16      164.30      158.37     57.45 o 
   5  12  16        1.97        5.12     19.78 o 
   6  12  16      790.43      870.77     92.54 o 
   1  13  16      171.71      181.37     50.81 o 
   2  13  16        0.46      -29.47     19.64 o 
   3  13  16       59.30       54.84     25.51 o 
   4  13  16      494.15      660.30     80.99 o 
   1  14  16        0.05       -7.62     24.86 o 
   1   1  17      493.57      488.24     19.95 o 
   2   1  17        0.93       20.39     12.18 o 
   3   1  17     1163.83     1173.52     35.34 o 
   4   1  17      833.79      863.93     33.55 o 
   5   1  17      518.46      535.14     43.94 o 
   6   1  17       30.05        3.92     33.53 o 
   7   1  17      114.67      117.58     25.41 o 
   8   1  17       10.17       -2.91     17.17 o 
   9   1  17        2.32       21.67     17.08 o 
  10   1  17       78.92       76.84     40.89 o 
  11   1  17        3.48      -19.04     19.56 o 
  12   1  17       54.87       77.75     24.45 o 
  13   1  17       28.01      -14.53     27.83 o 
   0   2  17     1787.93     1751.06     48.07 o 
   1   2  17       70.01       55.86      7.69 o 
   2   2  17     1854.60     1824.47     37.08 o 
   3   2  17     2172.12     2264.47     48.40 o 
   4   2  17      156.02      167.53     17.66 o 
   5   2  17       66.69       68.96     18.86 o 
   6   2  17       69.27      106.75     56.43 o 
   7   2  17      484.60      443.07     41.52 o 
   8   2  17       21.57       78.77     23.58 o 
   9   2  17      503.71      508.79     46.72 o 
  10   2  17       44.76       66.64     35.44 o 
  11   2  17       28.75       33.79     17.47 o 
  12   2  17        0.78      -12.16     17.33 o 
  13   2  17      294.05      338.49     61.86 o 
   1   3  17      505.14      511.72     19.92 o 
   2   3  17       20.80       25.79      7.44 o 
   3   3  17      283.57      280.96     16.68 o 
   4   3  17      191.23      203.83     27.06 o 
   5   3  17       90.43       70.18     20.33 o 
   6   3  17       45.66       29.25     16.65 o 
   7   3  17      168.44      148.74     26.73 o 
   8   3  17        5.71       36.59     18.41 o 
   9   3  17      106.07      160.24     28.34 o 
  10   3  17       92.92      169.67     30.69 o 
  11   3  17      119.23      164.91     62.86 o 
  12   3  17        3.30       62.62     23.39 o 
  13   3  17       56.55       14.15     27.69 o 
   0   4  17       65.88       97.13     15.94 o 
   1   4  17       67.28       68.31      9.29 o 
   2   4  17      229.72      231.64     20.98 o 
   3   4  17      305.22      292.28     22.51 o 
   4   4  17      361.92      366.22     28.96 o 
   5   4  17       22.88       67.34     20.57 o 
   6   4  17      668.42      616.14     47.43 o 
   7   4  17      133.01      165.24     27.86 o 
   8   4  17      136.12      142.57     25.33 o 
   9   4  17       55.61       44.44     15.89 o 
  10   4  17       16.59       18.80     17.91 o 
  11   4  17       28.06       -2.72     19.34 o 
  12   4  17       46.57      124.61     43.05 o 
  13   4  17       31.06       22.41     25.69 o 
   1   5  17      273.26      309.16     17.87 o 
   2   5  17       12.47       -0.84      8.05 o 
   3   5  17       27.87       18.95     10.59 o 
   4   5  17      410.62      347.24     28.65 o 
   5   5  17       68.78       74.42     14.98 o 
   6   5  17        3.69       19.75     17.01 o 
   7   5  17      188.49      184.66     41.55 o 
   8   5  17      149.13      140.00     51.96 o 
   9   5  17      747.56      796.25     59.33 o 
  10   5  17       66.47       46.47     21.26 o 
  11   5  17        0.42      -36.40     24.27 o 
  12   5  17        1.00        9.97     26.06 o 
  13   5  17      314.49      331.57     60.72 o 
   0   6  17      816.95      706.10     85.58 o 
   1   6  17      281.88      289.33     19.57 o 
   2   6  17      840.97      783.36     31.91 o 
   3   6  17        0.22       -7.17      9.04 o 
   4   6  17       41.43       78.67     19.66 o 
   5   6  17       49.43       60.39     14.25 o 
   6   6  17        7.79        3.99     15.60 o 
   7   6  17      154.60      223.50     31.96 o 
   8   6  17        7.99       12.45     19.67 o 
   9   6  17        0.62       -3.67     14.47 o 
  10   6  17       23.09       14.40     29.50 o 
  11   6  17       19.70       11.87     16.14 o 
  12   6  17       56.70       30.65     28.60 o 
  13   6  17       38.99        1.89     27.67 o 
   1   7  17      122.67      166.88     19.79 o 
   2   7  17       83.82       42.02     24.73 o 
   3   7  17        0.00        7.70     20.60 o 
   4   7  17      214.95      224.38     47.24 o 
   5   7  17        0.49       -4.70     17.19 o 
   6   7  17      100.16      112.04     19.64 o 
   7   7  17       19.25       18.75     12.57 o 
   8   7  17       64.65       87.43     17.92 o 
   9   7  17        1.60       30.71     16.45 o 
  10   7  17      225.17      322.17    118.61 o 
  11   7  17        6.02      -15.48     19.73 o 
  12   7  17      205.72      231.54     46.44 o 
   0   8  17      291.16      294.16     35.24 o 
   1   8  17      129.72      122.13     17.80 o 
   2   8  17      164.61      209.75     25.86 o 
   3   8  17       33.96       20.28     23.89 o 
   4   8  17       69.55      117.28     25.25 o 
   5   8  17       21.80       15.66     17.39 o 
   6   8  17       30.52       38.21     19.12 o 
   7   8  17        5.96       11.83     34.80 o 
   8   8  17      100.91      111.12     27.95 o 
   9   8  17        8.96       29.81     18.70 o 
   1   9  17      283.64      256.25     24.22 o 
   2   9  17        5.85        5.18     16.37 o 
   3   9  17      247.44      243.22     34.27 o 
   4   9  17      187.91      199.58     32.44 o 
   5   9  17      172.73      199.57     65.97 o 
   6   9  17        0.18       -9.18     15.33 o 
   7   9  17        4.66        6.80     14.29 o 
   8   9  17       66.79       54.00     17.97 o 
   0  10  17      233.12      260.37     35.91 o 
   1  10  17       48.42       61.21     16.48 o 
   2  10  17        4.28      -13.15     17.82 o 
   3  10  17      102.02       91.83     22.75 o 
   4  10  17      351.24      424.90     67.60 o 
   5  10  17        1.77       11.49     17.95 o 
   6  10  17      411.55      416.30     46.31 o 
   7  10  17        1.91       48.13     23.67 o 
   1  11  17       51.15       76.34     21.27 o 
   2  11  17       27.36      -26.31     20.10 o 
   3  11  17      204.49      231.18     34.60 o 
   4  11  17      128.23      143.14     28.73 o 
   5  11  17        2.75       10.68     34.08 o 
   6  11  17        1.27       -2.89     27.76 o 
   1  12  17       71.59       89.61     25.80 o 
   2  12  17      405.79      376.84     43.10 o 
   3  12  17        0.19       23.97     28.02 o 
   4  12  17      106.06       75.21     31.11 o 
   0   0  18      264.77      255.86     27.76 o 
   1   0  18     1769.84     1858.86     51.18 o 
   2   0  18       15.60        5.51      9.58 o 
   3   0  18      229.44      215.88     25.98 o 
   4   0  18      694.50      652.45     43.49 o 
   5   0  18      394.14      297.89     48.51 o 
   6   0  18      774.93      692.19     72.63 o 
   7   0  18     1180.74     1065.35     91.84 o 
   8   0  18        0.35       28.96     25.73 o 
   9   0  18      574.67      574.87     70.70 o 
  10   0  18      145.06      128.11     36.30 o 
  11   0  18      172.00      187.77     49.57 o 
  12   0  18       27.85       19.94     22.55 o 
   1   1  18       14.15       13.92      7.20 o 
   2   1  18       61.35       67.26      9.04 o 
   3   1  18     1159.05     1155.85     39.96 o 
   4   1  18      118.05      127.06     15.46 o 
   5   1  18       16.20        4.29     14.68 o 
   6   1  18       20.17       41.05     19.98 o 
   7   1  18       37.22       22.91     20.70 o 
   8   1  18       17.57        8.97     26.00 o 
   9   1  18       12.64        1.06     26.65 o 
  10   1  18      141.74      162.99     46.22 o 
  11   1  18       17.53        4.96     17.95 o 
  12   1  18        3.03       15.90     18.17 o 
   0   2  18       25.70       45.20     13.49 o 
   1   2  18       47.87       46.31      9.44 o 
   2   2  18        0.06       11.56      6.72 o 
   3   2  18      104.76      129.30     14.27 o 
   4   2  18       37.68       65.16     15.63 o 
   5   2  18      320.53      334.63     35.99 o 
   6   2  18      472.37      498.03     97.52 o 
   7   2  18        1.09      -23.75     15.83 o 
   8   2  18       59.27      107.89     24.23 o 
   9   2  18       30.83        7.60     18.23 o 
  10   2  18       20.89       52.51     30.16 o 
  11   2  18      280.42      342.62     81.34 o 
  12   2  18        8.54        6.41     28.90 o 
   1   3  18     1372.92     1342.27     33.16 o 
   2   3  18        5.04        2.51      7.83 o 
   3   3  18      352.32      344.60     24.68 o 
   4   3  18      225.44      189.84     28.15 o 
   5   3  18       15.63       14.18     17.44 o 
   6   3  18       36.43       62.96     42.59 o 
   7   3  18      370.25      420.18     42.34 o 
   8   3  18       71.24       67.06     22.67 o 
   9   3  18       16.91       17.46     17.76 o 
  10   3  18      263.31      294.84     83.87 o 
  11   3  18       56.95       30.88     40.90 o 
  12   3  18       34.37       30.06     25.35 o 
   0   4  18        0.19       -7.73      8.41 o 
   1   4  18       28.81       -3.82      9.41 o 
   2   4  18        5.49       16.45      7.80 o 
   3   4  18       30.21       31.09     13.87 o 
   4   4  18      233.42      263.03     26.52 o 
   5   4  18     1000.70     1058.67     61.70 o 
   6   4  18      183.39      197.23     30.23 o 
   7   4  18        5.78       17.55     44.41 o 
   8   4  18      165.06      157.50     28.18 o 
   9   4  18       36.45       62.96     20.30 o 
  10   4  18      151.59      154.66     30.08 o 
  11   4  18      128.34      140.47     58.65 o 
  12   4  18      132.65       50.55     26.00 o 
   1   5  18      312.10      276.73     17.65 o 
   2   5  18        5.28        6.81     10.52 o 
   3   5  18        2.37        9.03      9.01 o 
   4   5  18       73.79       60.79     25.58 o 
   5   5  18       53.16       38.40     14.20 o 
   6   5  18      298.83      324.67     50.19 o 
   7   5  18       18.11        5.86     14.08 o 
   8   5  18       22.01       47.01     26.63 o 
   9   5  18       47.07       69.03     33.66 o 
  10   5  18       72.34       65.63     23.67 o 
  11   5  18       40.52       25.56     23.97 o 
  12   5  18       36.83       59.70     33.64 o 
   0   6  18        5.86       39.11     17.78 o 
   1   6  18        7.41        9.80     10.80 o 
   2   6  18      160.42      181.05     21.04 o 
   3   6  18      326.61      399.14     34.13 o 
   4   6  18       21.01       44.60     13.40 o 
   5   6  18      595.27      502.58     46.08 o 
   6   6  18      540.25      528.53     37.91 o 
   7   6  18       18.66       62.27     16.76 o 
   8   6  18      151.91      130.83     24.72 o 
   9   6  18        2.66       -5.71     19.97 o 
  10   6  18       30.87       18.35     38.88 o 
  11   6  18       10.29      -16.27     28.62 o 
  12   6  18      153.86      109.31     35.26 o 
   1   7  18       20.51       36.34     13.62 o 
   2   7  18       70.97       91.52     16.47 o 
   3   7  18       17.67       33.68     22.75 o 
   4   7  18       58.12       45.98     16.75 o 
   5   7  18       37.81        7.00     17.32 o 
   6   7  18      258.07      232.87     34.25 o 
   7   7  18       29.10       48.19     40.73 o 
   8   7  18        4.51       -8.80     17.35 o 
   9   7  18       99.91       79.51     32.25 o 
   0   8  18        3.24       27.06     20.28 o 
   1   8  18       77.21       44.93     14.28 o 
   2   8  18       47.34       32.79     14.94 o 
   3   8  18      711.64      738.56     57.20 o 
   4   8  18        1.68        1.39     16.28 o 
   5   8  18      120.85      116.05     30.23 o 
   6   8  18       98.91      159.02     31.20 o 
   7   8  18        5.66        6.64     19.33 o 
   8   8  18        4.85       10.18     15.26 o 
   1   9  18        9.66       18.24     12.46 o 
   2   9  18        8.01       33.34     19.67 o 
   3   9  18      166.55      197.26     32.80 o 
   4   9  18      165.43      228.52     35.89 o 
   5   9  18        5.06        4.18     16.62 o 
   6   9  18       14.09       17.14     18.73 o 
   7   9  18      226.48      273.08     63.14 o 
   0  10  18       18.96       34.75     21.67 o 
   1  10  18        0.52      -11.81     12.12 o 
   2  10  18       99.99      114.41     26.37 o 
   3  10  18      196.80      153.77     28.78 o 
   4  10  18      114.75      135.24     28.25 o 
   5  10  18        0.54       26.04     19.25 o 
   6  10  18       48.84       61.26     32.70 o 
   1  11  18      106.15      125.93     27.59 o 
   2  11  18      229.72      235.48     35.58 o 
   3  11  18       98.66       49.32     22.29 o 
   4  11  18      224.96      208.51     47.65 o 
   1   1  19        1.64        3.28      6.00 o 
   2   1  19       34.75       35.89      7.70 o 
   3   1  19        1.48       21.01      9.86 o 
   4   1  19        0.38        4.77      9.99 o 
   5   1  19       99.03      138.11     33.78 o 
   6   1  19      397.72      384.72     40.45 o 
   7   1  19      142.15      160.13     37.32 o 
   8   1  19       71.86       61.56     36.41 o 
   9   1  19       40.57       19.22     17.18 o 
  10   1  19      166.29      210.46     34.45 o 
  11   1  19       55.27       67.65     25.04 o 
   0   2  19      956.21      874.17     36.50 o 
   1   2  19        1.96       -2.62      7.38 o 
   2   2  19      238.09      216.47     14.76 o 
   3   2  19       10.56       23.82     14.39 o 
   4   2  19      652.91      687.38     55.35 o 
   5   2  19      519.21      517.85     45.25 o 
   6   2  19      139.12      155.97     30.47 o 
   7   2  19      390.40      416.90     44.21 o 
   8   2  19      151.05      229.07     33.01 o 
   9   2  19       46.09       36.94     22.95 o 
  10   2  19        3.39       66.61     23.97 o 
  11   2  19       42.72       25.20     24.10 o 
   1   3  19        4.32        2.56      7.97 o 
   2   3  19        5.58        4.81     10.02 o 
   3   3  19       12.02       32.08     13.04 o 
   4   3  19       66.27       93.88     17.74 o 
   5   3  19       37.56       85.55     22.08 o 
   6   3  19      335.93      393.50     41.65 o 
   7   3  19      317.79      285.40     37.03 o 
   8   3  19      250.91      232.39     34.72 o 
   9   3  19       68.86       95.84     32.54 o 
  10   3  19        2.68       16.91     51.74 o 
  11   3  19       65.39      141.44     43.05 o 
   0   4  19       16.31        6.41     10.25 o 
   1   4  19        6.80       17.24      9.12 o 
   2   4  19      104.82      110.08     14.48 o 
   3   4  19      204.92      193.96     19.46 o 
   4   4  19        0.77        3.72     21.05 o 
   5   4  19      124.23      117.78     20.71 o 
   6   4  19        3.37      -12.57     15.47 o 
   7   4  19       33.77       26.50     19.20 o 
   8   4  19      459.28      510.99     47.83 o 
   9   4  19      296.67      333.50     40.53 o 
  10   4  19       43.95      101.77     27.11 o 
  11   4  19       41.61       70.43     31.51 o 
   1   5  19        0.44        3.39      8.42 o 
   2   5  19       20.15       -2.09      9.43 o 
   3   5  19      158.50      164.57     19.13 o 
   4   5  19      413.51      409.28     32.35 o 
   5   5  19       88.37       95.10     17.73 o 
   6   5  19      423.65      379.98     33.18 o 
   7   5  19       16.00       -0.59     17.15 o 
   8   5  19       51.60       97.53     32.77 o 
   9   5  19       54.98       74.75     23.30 o 
  10   5  19       40.61       59.58     29.05 o 
  11   5  19      227.74      326.46     57.72 o 
   0   6  19      125.86      110.76     35.12 o 
   1   6  19      136.13      113.96     17.43 o 
   2   6  19       66.38       37.56     12.38 o 
   3   6  19      212.16      222.11     26.81 o 
   4   6  19       77.51       58.83     23.42 o 
   5   6  19      131.47       82.50     20.39 o 
   6   6  19      107.22      161.46     30.77 o 
   7   6  19        2.04        5.45     11.86 o 
   8   6  19      196.17      232.02     34.11 o 
   9   6  19       57.43      123.00     37.00 o 
  10   6  19       13.94       31.53     26.52 o 
  11   6  19      416.58      509.64     70.21 o 
   1   7  19      192.93      208.25     22.47 o 
   2   7  19       12.47       18.04     24.35 o 
   3   7  19       32.06       28.96     20.07 o 
   4   7  19        9.03       37.43     19.54 o 
   5   7  19      110.17      143.25     31.03 o 
   6   7  19      310.34      353.32    103.43 o 
   7   7  19        9.35       19.21     19.85 o 
   8   7  19       42.62      -27.46     30.66 o 
   0   8  19        6.90       58.08     23.46 o 
   1   8  19       17.43       31.91     12.82 o 
   2   8  19      132.26      160.51     23.61 o 
   3   8  19        3.94       -3.99     26.47 o 
   4   8  19       27.57       53.49     22.15 o 
   5   8  19        5.16       -3.57     18.05 o 
   6   8  19       79.24       94.11     24.89 o 
   1   9  19       28.92       38.81     12.98 o 
   2   9  19        0.02      -30.70     20.47 o 
   3   9  19        8.96        6.52     29.66 o 
   4   9  19        0.03        9.73     43.10 o 
   5   9  19        2.98        0.11     16.62 o 
   0  10  19       15.03       50.34     33.52 o 
   1  10  19       57.17       77.99     20.74 o 
   2  10  19        6.03       37.70     19.09 o 
   3  10  19        0.12      -14.22     17.61 o 
   0   0  20      436.84      490.99    110.74 o 
   1   0  20      216.99      193.84     18.55 o 
   2   0  20      625.49      589.41     31.56 o 
   3   0  20      418.92      310.31     33.22 o 
   4   0  20      498.18      488.64     64.22 o 
   5   0  20      540.94      614.54     70.59 o 
   6   0  20       62.35       74.12     32.90 o 
   7   0  20      855.84      857.52     86.70 o 
   8   0  20       15.73       40.50     27.49 o 
   9   0  20      318.13      347.94     59.60 o 
  10   0  20       76.66      127.86     43.91 o 
   1   1  20       18.24        1.66      7.73 o 
   2   1  20      137.27      152.34     12.27 o 
   3   1  20      246.59      273.71     23.13 o 
   4   1  20       17.63        6.30     15.45 o 
   5   1  20      124.52      116.68     47.36 o 
   6   1  20      513.76      489.08     46.04 o 
   7   1  20      143.68      150.14     26.65 o 
   8   1  20      426.76      383.63     42.91 o 
   9   1  20       52.32       52.98     60.34 o 
  10   1  20      177.19      199.33     36.24 o 
   0   2  20       47.85       52.37     12.86 o 
   1   2  20       72.88       75.83      9.29 o 
   2   2  20      359.24      341.70     20.52 o 
   3   2  20       13.86       30.75     11.72 o 
   4   2  20        7.13       41.47     16.16 o 
   5   2  20      136.77       81.42     44.63 o 
   6   2  20        6.98       17.97     15.79 o 
   7   2  20      163.17      174.67     30.32 o 
   8   2  20        7.98       22.67     16.70 o 
   9   2  20      108.04       93.93     35.78 o 
  10   2  20      250.99      229.24     50.71 o 
   1   3  20       56.31       48.00      8.64 o 
   2   3  20       86.82       94.66     14.14 o 
   3   3  20      197.86      204.50     20.48 o 
   4   3  20       43.15       62.09     16.05 o 
   5   3  20        6.83       14.15     18.37 o 
   6   3  20        7.94       35.02     18.40 o 
   7   3  20      237.42      241.56     34.45 o 
   8   3  20      303.96      286.40     39.37 o 
   9   3  20      542.76      553.42     51.72 o 
  10   3  20      751.87      821.01     89.05 o 
  11   3  20        1.87       37.87     31.54 o 
   0   4  20      187.37      200.61     23.25 o 
   1   4  20        5.43       15.13     11.21 o 
   2   4  20      151.21      154.49     16.19 o 
   3   4  20      158.07      151.87     18.68 o 
   4   4  20     1017.30      957.90     50.17 o 
   5   4  20      306.67      309.21     39.06 o 
   6   4  20       99.28      130.66     21.39 o 
   7   4  20      414.02      386.54     42.79 o 
   8   4  20      213.13      179.69     39.05 o 
   9   4  20       92.15      202.09     46.43 o 
  10   4  20      269.43      398.04     62.82 o 
  11   4  20      130.73      155.27     43.11 o 
   1   5  20       44.17       53.93     14.12 o 
   2   5  20       69.87       57.23     17.65 o 
   3   5  20       14.18       31.36     16.39 o 
   4   5  20        0.41       28.69     15.64 o 
   5   5  20       72.82       94.34     19.78 o 
   6   5  20      106.60      153.48     47.56 o 
   7   5  20        4.85       46.72     16.52 o 
   8   5  20        0.76       17.42     35.50 o 
   9   5  20      577.88      553.33     71.53 o 
  10   5  20      593.93      544.11     71.36 o 
  11   5  20       62.67       90.81     38.10 o 
   0   6  20       68.34       39.16     35.06 o 
   1   6  20      298.06      302.43     26.84 o 
   2   6  20      100.99       97.62     16.31 o 
   3   6  20      329.36      352.54     33.16 o 
   4   6  20      213.27      181.40     31.72 o 
   5   6  20      282.67      348.08     43.10 o 
   6   6  20       46.20       27.74     17.86 o 
   7   6  20       21.06       14.06     16.21 o 
   1   7  20        0.82       10.85     13.44 o 
   2   7  20       63.00       53.99     17.97 o 
   3   7  20      124.16      124.03     63.76 o 
   4   7  20      179.41      170.90     34.06 o 
   5   7  20       33.90       65.25     22.70 o 
   6   7  20        9.44       15.29     21.32 o 
   0   8  20       72.58      116.33     25.86 o 
   1   8  20        1.58       -8.31     12.45 o 
   2   8  20        4.52       17.57     28.08 o 
   3   8  20       38.62       43.07     26.63 o 
   4   8  20        0.03       21.05     21.11 o 
   5   8  20       20.24       16.04     23.85 o 
   1   9  20        1.08       11.84     16.43 o 
   2   9  20      335.72      493.83     59.03 o 
   1   1  21        3.53        3.77      7.48 o 
   2   1  21       15.47        9.72      7.43 o 
   3   1  21       59.03       56.69     13.45 o 
   4   1  21        8.21       17.23     16.28 o 
   5   1  21      107.75      148.99     26.04 o 
   6   1  21       83.84       82.69     22.29 o 
   7   1  21        0.27        4.97     16.42 o 
   8   1  21       24.46      -35.84     23.89 o 
   9   1  21       14.24       14.32     15.59 o 
   0   2  21      157.15      195.78     23.23 o 
   1   2  21       35.00       23.50      7.94 o 
   2   2  21       11.58       13.02     11.51 o 
   3   2  21        7.94       12.40     21.86 o 
   4   2  21       38.89       30.27     18.17 o 
   5   2  21        0.01       19.54     24.37 o 
   6   2  21        6.90       29.84     16.71 o 
   7   2  21        0.13       25.50     18.54 o 
   8   2  21      134.17      172.31     42.51 o 
   9   2  21       28.71       -6.86     27.37 o 
  10   2  21        7.61       61.59     36.97 o 
   1   3  21        8.27       35.62      9.59 o 
   2   3  21      193.40      227.66     19.95 o 
   3   3  21      133.59      150.36     20.58 o 
   4   3  21       85.16      152.27     28.87 o 
   5   3  21      716.80      821.08     48.53 o 
   6   3  21       59.62       93.62     37.28 o 
   7   3  21       47.32       42.31     45.21 o 
   8   3  21       10.47       45.64     22.98 o 
   9   3  21      112.90      175.31     45.83 o 
  10   3  21       20.25       34.09     31.36 o 
   0   4  21      295.28      366.68     57.45 o 
   1   4  21      162.41      145.07     18.72 o 
   2   4  21        0.00        3.66     14.47 o 
   3   4  21      394.92      467.38     31.17 o 
   4   4  21      127.55      151.29     23.21 o 
   5   4  21      239.89      273.37     29.62 o 
   6   4  21       48.46       82.78     19.65 o 
   7   4  21       38.89       36.26     28.36 o 
   8   4  21       85.94      162.75     44.66 o 
   9   4  21      194.85      209.52     47.20 o 
  10   4  21       16.38        6.73     21.78 o 
   1   5  21        2.22       25.96     15.20 o 
   2   5  21        0.13       -0.24     11.62 o 
   3   5  21        2.66      -20.60     14.04 o 
   4   5  21      144.73      183.81     41.09 o 
   5   5  21      779.56      861.04     64.96 o 
   6   5  21      133.86      154.50     29.56 o 
   8   5  21       10.91       32.63     29.17 o 
   9   5  21       18.97       22.50     22.57 o 
   0   6  21       84.10       81.64     36.00 o 
   1   6  21        4.88       12.54     16.25 o 
   2   6  21      227.27      269.22     29.95 o 
   3   6  21       95.34       96.12     26.44 o 
   4   6  21      153.61      181.15     30.96 o 
   5   6  21        0.06       23.07     20.63 o 
   1   7  21       31.60       70.14     17.77 o 
   2   7  21       82.61       79.98     19.46 o 
   3   7  21       81.73      123.40     28.86 o 
   4   7  21        4.64       44.76     24.56 o 
   0   8  21       20.36       40.77     20.79 o 
   1   8  21      133.67      118.27     38.47 o 
   2   8  21        4.85       46.51     25.07 o 
   0   0  22      413.23      503.89     42.81 o 
   1   0  22      365.19      381.61     28.74 o 
   2   0  22      281.08      348.65     31.57 o 
   3   0  22      548.64      490.20     45.86 o 
   4   0  22       18.07        7.21     14.46 o 
   5   0  22      149.00      105.12     36.76 o 
   6   0  22      338.18      320.44     58.20 o 
   7   0  22       22.01       54.48     28.78 o 
   8   0  22        6.28      -32.30     26.62 o 
   1   1  22       13.40       15.21      9.31 o 
   2   1  22      194.99      258.72     17.51 o 
   3   1  22       39.23       61.04     14.74 o 
   4   1  22       36.73       77.97     19.92 o 
   5   1  22      130.84      190.61     66.95 o 
   6   1  22        6.81       12.02     23.58 o 
   7   1  22       29.28       31.17     17.25 o 
   8   1  22       37.68      -16.32     27.13 o 
   0   2  22      203.70      240.74     28.47 o 
   1   2  22       53.07       69.69     11.34 o 
   2   2  22       66.58       79.07     11.66 o 
   3   2  22       62.13       55.90     12.45 o 
   4   2  22       33.51       40.52     13.99 o 
   5   2  22       60.87       81.54     19.54 o 
   6   2  22        0.45       -2.20     36.93 o 
   7   2  22       25.19        6.96     17.40 o 
   8   2  22       33.33       15.29     19.69 o 
   1   3  22      146.04      173.61     17.61 o 
   2   3  22      212.29      217.79     20.42 o 
   3   3  22        0.19       -1.33     11.31 o 
   4   3  22      349.04      318.64     31.76 o 
   5   3  22        9.40       17.99     15.44 o 
   6   3  22       96.01       81.34     19.05 o 
   7   3  22        7.03       55.32     24.70 o 
   8   3  22      200.83      186.37     46.42 o 
   9   3  22        8.90      -15.90     22.43 o 
   0   4  22      244.19      209.05     32.26 o 
   1   4  22       52.11       42.85     17.18 o 
   2   4  22      184.43      252.89     25.34 o 
   3   4  22      178.73      201.13     26.62 o 
   4   4  22      102.50       81.42     22.90 o 
   5   4  22        1.03        0.67     12.39 o 
   6   4  22        0.01      -16.55     35.52 o 
   7   4  22       17.63      -32.58     26.33 o 
   8   4  22       37.33       23.87     23.57 o 
   9   4  22        3.38       -7.01     22.92 o 
   1   5  22      113.13       92.40     17.84 o 
   2   5  22       33.85       -5.83     17.55 o 
   3   5  22       68.85       44.51     22.73 o 
   4   5  22       26.69        8.19     18.87 o 
   5   5  22      161.42      178.97     48.91 o 
   0   6  22       64.68       15.42     19.41 o 
   1   6  22        5.42        1.80     12.35 o 
   2   6  22      169.26      138.19     23.71 o 
   3   6  22        5.65       37.64     23.03 o 
   1   7  22       24.33       33.18     19.93 o 
   2   7  22       24.29       17.18     24.28 o 
   1   1  23       66.35       43.79     10.32 o 
   2   1  23        0.48       -5.02     12.95 o 
   3   1  23       59.98       54.90     19.99 o 
   4   1  23      103.06       94.40     19.72 o 
   5   1  23        2.41       22.67     16.82 o 
   6   1  23        2.41       82.21     78.84 o 
   7   1  23        2.33       23.56     21.79 o 
   0   2  23      275.50      333.06     31.16 o 
   1   2  23      453.17      509.72     26.51 o 
   2   2  23        4.20       10.25     13.26 o 
   3   2  23      132.57      174.00     23.72 o 
   4   2  23       31.04       31.50     15.46 o 
   5   2  23        0.46       -4.79     12.65 o 
   6   2  23      128.52      122.52     43.42 o 
   7   2  23      147.19      217.17     47.98 o 
   1   3  23      170.11      178.99     21.53 o 
   2   3  23       14.47       30.14     13.86 o 
   3   3  23      479.16      559.05     35.17 o 
   4   3  23        3.72        2.55     19.36 o 
   5   3  23       16.07       21.63     17.39 o 
   6   3  23       48.08       52.90     30.22 o 
   7   3  23       27.66       15.81     24.87 o 
   8   3  23        0.41      -11.30     22.01 o 
   0   4  23      671.55      686.05     56.74 o 
   1   4  23      166.42      213.20     22.85 o 
   2   4  23        5.66       27.80     13.93 o 
   3   4  23       33.55       61.34     15.95 o 
   4   4  23      151.80      156.34     44.27 o 
   1   5  23       13.89       -3.01     12.92 o 
   2   5  23      137.57      163.40     28.72 o 
   3   5  23      378.75      518.87     71.69 o 
   0   6  23      202.22      122.31     38.94 o 
   1   6  23       17.69       37.13     22.18 o 
   2   6  23       28.97       53.80     34.20 o 
   0   0  24       98.62      101.17     33.96 o 
   1   0  24      224.27      206.11     32.39 o 
   2   0  24      102.14      105.81     25.43 o 
   3   0  24       98.68       65.90     38.19 o 
   4   0  24       38.38       27.60     18.39 o 
   5   0  24      209.96      281.47     39.10 o 
   1   1  24      110.68      121.27     16.26 o 
   2   1  24       50.07       74.96     26.76 o 
   3   1  24        6.12       12.94     13.77 o 
   4   1  24      403.66      433.84     47.94 o 
   5   1  24      113.39      101.54     43.50 o 
   0   2  24      116.41      129.29     24.97 o 
   1   2  24        6.92      -16.35     12.63 o 
   2   2  24       42.84       77.50     18.34 o 
   3   2  24       12.11       29.90     16.15 o 
   4   2  24       19.96       39.68     19.35 o 
   5   2  24       67.21       92.09     37.05 o 
   6   2  24      141.03      104.37     32.84 o 
   1   3  24        0.24       12.43     11.17 o 
   2   3  24       50.04       73.85     20.79 o 
   3   3  24        5.95      -17.34     20.25 o 
   0   4  24       14.69      -10.06     24.74 o 
   1   4  24       70.00       37.09     22.25 o 
   2   4  24       18.81       26.61     36.87 o 
   1   5  24      151.24      246.69     52.02 o 
   2   5  24        5.81        2.61     18.10 o 
   1   1  25        4.20       -9.41     13.00 o 
   2   1  25        0.76       19.83     22.97 o 
   3   1  25       65.44       55.47     21.12 o 
   1   2  25       14.15       31.02     26.17 o 
   2   2  25        0.27      -49.40     32.93 o 
   1   3  25        4.09      -47.57     31.71 o 
                                                 
